# Supplementary material for: Trends of Mycobacterium tuberculosis and rifampicin resistance at the Ho Teaching Hospital in Ghana
Source: PLoS One. 2024 Jun 10;19(6):e0305161. doi: 10.1371/journal.pone.0305161 (PMC11164350; doi:10.1371/journal.pone.0305161)
Supplement: S1 Data — (XLSX) [file pone.0305161.s001.xlsx]

## Sheet: 2016-2021 xpert
Age	Gender	TB DIAGNOSIS	YEAR	MONTH	Method	Density	RIF resistance	Quarter	Climatic season
51	M	negative	2016	April	Gene Xpert			2	Rainy season
3	M	negative	2016	April	Gene Xpert			2	Rainy season
35	F	positive	2016	April	Gene Xpert	HIGH	Not Resistant	2	Rainy season
37	M	negative	2016	April	Gene Xpert			2	Rainy season
52	F	negative	2016	April	Gene Xpert			2	Rainy season
57	M	negative	2016	April	Gene Xpert			2	Rainy season
30	F	negative	2016	April	Gene Xpert			2	Rainy season
60	M	negative	2016	April	Gene Xpert			2	Rainy season
75	F	negative	2016	April	Gene Xpert			2	Rainy season
61	F	negative	2016	April	Gene Xpert			2	Rainy season
21	F	negative	2016	April	Gene Xpert			2	Rainy season
5	M	negative	2016	April	Gene Xpert			2	Rainy season
38	M	negative	2016	April	Gene Xpert			2	Rainy season
54	F	negative	2016	April	Gene Xpert			2	Rainy season
72	M	positive	2016	April	Gene Xpert	HIGH	Not Resistant	2	Rainy season
36	F	negative	2016	April	Gene Xpert			2	Rainy season
49	F	negative	2016	April	Gene Xpert			2	Rainy season
47	M	negative	2016	April	Gene Xpert			2	Rainy season
65	F	negative	2016	April	Gene Xpert			2	Rainy season
71	M	negative	2016	April	Gene Xpert			2	Rainy season
39	M	positive	2016	May	Gene Xpert	LOW	Not Resistant	2	Rainy season
2	M	negative	2016	May	Gene Xpert			2	Rainy season
45	M	positive	2016	May	Gene Xpert	LOW	Not Resistant	2	Rainy season
22	F	negative	2016	May	Gene Xpert			2	Rainy season
46	F	negative	2016	May	Gene Xpert			2	Rainy season
54	M	positive	2016	May	Gene Xpert	HIGH	Not Resistant	2	Rainy season
15	F	negative	2016	May	Gene Xpert			2	Rainy season
51	M	positive	2016	May	Gene Xpert	HIGH	RESISTANT	2	Rainy season
45	M	negative	2016	May	Gene Xpert			2	Rainy season
46	F	negative	2016	May	Gene Xpert			2	Rainy season
42	F	negative	2016	May	Gene Xpert			2	Rainy season
59	M	positive	2016	May	Gene Xpert	LOW	Not Resistant	2	Rainy season
35	M	positive	2016	May	Gene Xpert	MEDIUM	Not Resistant	2	Rainy season
36	F	negative	2016	June	Gene Xpert			2	Rainy season
38	M	negative	2016	June	Gene Xpert			2	Rainy season
20	M	negative	2016	June	Gene Xpert			2	Rainy season
44	F	negative	2016	June	Gene Xpert			2	Rainy season
46	M	negative	2016	June	Gene Xpert			2	Rainy season
16	M	negative	2016	June	Gene Xpert			2	Rainy season
71	F	negative	2016	June	Gene Xpert			2	Rainy season
1	M	negative	2016	June	Gene Xpert			2	Rainy season
40	M	negative	2016	June	Gene Xpert			2	Rainy season
51	M	negative	2016	June	Gene Xpert			2	Rainy season
48	F	negative	2016	June	Gene Xpert			2	Rainy season
32	F	negative	2016	June	Gene Xpert			2	Rainy season
58	M	positive	2016	June	Gene Xpert	MEDIUM	Not Resistant	2	Rainy season
51	F	negative	2016	June	Gene Xpert			2	Rainy season
66	M	positive	2016	June	Gene Xpert	MEDIUM	Not Resistant	2	Rainy season
2	M	negative	2016	June	Gene Xpert			2	Rainy season
42	F	negative	2016	June	Gene Xpert			2	Rainy season
40	M	positive	2016	June	Gene Xpert	LOW	Not Resistant	2	Rainy season
55	M	negative	2016	July	Gene Xpert			3	Rainy season
42	M	negative	2016	July	Gene Xpert			3	Rainy season
8	M	negative	2016	July	Gene Xpert			3	Rainy season
60	M	positive	2016	July	Gene Xpert	HIGH	RESISTANT	3	Rainy season
7	M	negative	2016	July	Gene Xpert			3	Rainy season
42	M	negative	2016	July	Gene Xpert			3	Rainy season
48	M	negative	2016	July	Gene Xpert			3	Rainy season
54	F	negative	2016	July	Gene Xpert			3	Rainy season
47	M	negative	2016	July	Gene Xpert			3	Rainy season
8	M	negative	2016	July	Gene Xpert			3	Rainy season
39	F	negative	2016	July	Gene Xpert			3	Rainy season
37	M	negative	2016	July	Gene Xpert			3	Rainy season
29	F	positive	2016	July	Gene Xpert	MEDIUM	Not Resistant	3	Rainy season
31	M	negative	2016	July	Gene Xpert			3	Rainy season
22	F	positive	2016	July	Gene Xpert	HIGH	Not Resistant	3	Rainy season
55	M	negative	2016	July	Gene Xpert			3	Rainy season
3	F	negative	2016	July	Gene Xpert			3	Rainy season
0.25	M	negative	2016	July	Gene Xpert			3	Rainy season
72	F	negative	2016	July	Gene Xpert			3	Rainy season
45	M	negative	2016	July	Gene Xpert			3	Rainy season
65	M	negative	2016	August	Gene Xpert			3	Rainy season
53	F	positive	2016	August	Gene Xpert	LOW	Not Resistant	3	Rainy season
23	F	negative	2016	August	Gene Xpert			3	Rainy season
46	M	negative	2016	August	Gene Xpert			3	Rainy season
62	M	negative	2016	April	Gene Xpert			2	Rainy season
66	M	negative	2016	April	Gene Xpert			2	Rainy season
42	M	negative	2016	April	Gene Xpert			2	Rainy season
85	F	negative	2016	April	Gene Xpert			2	Rainy season
64	F	negative	2016	April	Gene Xpert			2	Rainy season
51	M	negative	2016	April	Gene Xpert			2	Rainy season
62	M	negative	2016	August	Gene Xpert			3	Rainy season
41	F	negative	2016	August	Gene Xpert			3	Rainy season
62	M	negative	2016	August	Gene Xpert			3	Rainy season
26	F	positive	2016	August	Gene Xpert	LOW	Not Resistant	3	Rainy season
13	F	negative	2016	August	Gene Xpert			3	Rainy season
43	M	negative	2016	August	Gene Xpert			3	Rainy season
33	M	positive	2016	August	Gene Xpert	LOW	Not Resistant	3	Rainy season
30	F	negative	2016	August	Gene Xpert			3	Rainy season
50	F	negative	2016	August	Gene Xpert			3	Rainy season
58	F	negative	2016	August	Gene Xpert			3	Rainy season
2	M	negative	2016	August	Gene Xpert			3	Rainy season
8	F	negative	2016	August	Gene Xpert			3	Rainy season
80	F	negative	2016	August	Gene Xpert			3	Rainy season
76	F	negative	2016	August	Gene Xpert			3	Rainy season
31	M	negative	2016	August	Gene Xpert			3	Rainy season
44	M	positive	2016	August	Gene Xpert	HIGH	Not Resistant	3	Rainy season
23	M	positive	2016	August	Gene Xpert	LOW	Not Resistant	3	Rainy season
26	F	positive	2016	August	Gene Xpert	MEDIUM	Not Resistant	3	Rainy season
1	M	positive	2016	August	Gene Xpert	LOW	Not Resistant	3	Rainy season
81	M	negative	2016	September	Gene Xpert			3	Rainy season
38	F	negative	2016	September	Gene Xpert			3	Rainy season
23	F	negative	2016	September	Gene Xpert			3	Rainy season
60	M	negative	2016	September	Gene Xpert			3	Rainy season
48	M	negative	2016	September	Gene Xpert			3	Rainy season
33	F	negative	2016	September	Gene Xpert			3	Rainy season
62	M	negative	2016	September	Gene Xpert			3	Rainy season
13	M	negative	2016	September	Gene Xpert			3	Rainy season
28	F	positive	2016	April	Gene Xpert	MEDIUM	Not Resistant	2	Rainy season
41	M	negative	2016	April	Gene Xpert			2	Rainy season
63	M	negative	2016	April	Gene Xpert			2	Rainy season
48	M	negative	2016	April	Gene Xpert			2	Rainy season
38	M	negative	2016	April	Gene Xpert			2	Rainy season
66	F	negative	2016	May	Gene Xpert			2	Rainy season
51	F	negative	2016	May	Gene Xpert			2	Rainy season
0.333333	F	negative	2016	May	Gene Xpert			2	Rainy season
3	F	negative	2016	May	Gene Xpert			2	Rainy season
2	M	negative	2016	May	Gene Xpert			2	Rainy season
43	M	negative	2016	May	Gene Xpert			2	Rainy season
59	F	negative	2016	May	Gene Xpert			2	Rainy season
31	M	positive	2016	May	Gene Xpert	MEDIUM	Not Resistant	2	Rainy season
78	F	negative	2016	May	Gene Xpert			2	Rainy season
45	M	positive	2016	June	Gene Xpert	LOW	Not Resistant	2	Rainy season
78	F	negative	2016	June	Gene Xpert			2	Rainy season
77	M	negative	2016	June	Gene Xpert			3	Rainy season
44	M	negative	2016	July	Gene Xpert			3	Rainy season
39	F	negative	2016	July	Gene Xpert			3	Rainy season
44	M	negative	2016	July	Gene Xpert			3	Rainy season
37	F	negative	2016	July	Gene Xpert			3	Rainy season
29	M	positive	2016	July	Gene Xpert	HIGH	Not Resistant	3	Rainy season
57	M	negative	2016	July	Gene Xpert			3	Rainy season
35	F	negative	2016	July	Gene Xpert			3	Rainy season
30	F	positive	2016	July	Gene Xpert	HIGH	Not Resistant	3	Rainy season
40	F	negative	2016	August	Gene Xpert			3	Rainy season
29	F	negative	2016	August	Gene Xpert			3	Rainy season
66	M	positive	2016	August	Gene Xpert	LOW	Not Resistant	3	Rainy season
55	F	negative	2016	August	Gene Xpert			3	Rainy season
26	F	positive	2016	August	Gene Xpert	MEDIUM	Not Resistant	3	Rainy season
58	F	negative	2016	August	Gene Xpert			3	Rainy season
31	M	negative	2016	August	Gene Xpert			3	Rainy season
63	M	positive	2016	September	Gene Xpert	HIGH	Not Resistant	3	Rainy season
48	F	negative	2016	September	Gene Xpert			3	Rainy season
84	M	negative	2016	September	Gene Xpert			3	Rainy season
33	F	negative	2016	September	Gene Xpert			3	Rainy season
30	F	negative	2016	September	Gene Xpert			3	Rainy season
78	F	negative	2016	October	Gene Xpert			4	Rainy season
46	F	negative	2016	October	Gene Xpert			4	Rainy season
76	M	negative	2016	October	Gene Xpert			4	Rainy season
19	F	negative	2016	October	Gene Xpert			4	Rainy season
72	F	negative	2016	October	Gene Xpert			4	Rainy season
28	M	negative	2016	October	Gene Xpert			4	Rainy season
46	F	negative	2016	October	Gene Xpert			4	Rainy season
13	M	negative	2016	October	Gene Xpert			4	Rainy season
50	M	negative	2016	October	Gene Xpert			4	Rainy season
80	F	negative	2016	October	Gene Xpert			4	Rainy season
15	F	negative	2016	October	Gene Xpert			4	Rainy season
71	F	negative	2016	November	Gene Xpert			4	Dry season
24	M	negative	2016	November	Gene Xpert			4	Dry season
25	M	negative	2016	November	Gene Xpert			4	Dry season
37	F	negative	2016	November	Gene Xpert			4	Dry season
27	F	negative	2016	November	Gene Xpert			4	Dry season
38	F	negative	2016	November	Gene Xpert			4	Dry season
35	M	negative	2016	November	Gene Xpert			4	Dry season
16	F	negative	2016	November	Gene Xpert			4	Dry season
62	M	negative	2016	November	Gene Xpert			4	Dry season
36	F	positive	2016	November	Gene Xpert	HIGH	Not Resistant	4	Dry season
64	M	negative	2016	December	Gene Xpert			4	Dry season
10	M	negative	2016	December	Gene Xpert			4	Dry season
75	F	negative	2016	December	Gene Xpert			4	Dry season
17	M	negative	2016	December	Gene Xpert			4	Dry season
33	M	negative	2016	December	Gene Xpert			4	Dry season
21	F	negative	2016	December	Gene Xpert			4	Dry season
48	F	positive	2016	December	Gene Xpert	LOW	Not Resistant	4	Dry season
50	F	negative	2016	December	Gene Xpert			4	Dry season
45	M	positive	2016	December	Gene Xpert	MEDIUM	Not Resistant	4	Dry season
39	M	negative	2016	December	Gene Xpert			4	Dry season
25	F	negative	2016	February	Gene Xpert			1	Dry season
36	M	negative	2016	March	Gene Xpert			1	Rainy season
38	F	negative	2016	March	Gene Xpert			1	Rainy season
42	M	positive	2016	March	Gene Xpert	HIGH	Not Resistant	1	Rainy season
35	F	negative	2016	March	Gene Xpert			1	Rainy season
5	F	negative	2016	September	Gene Xpert			3	Rainy season
30	M	positive	2016	September	Gene Xpert	HIGH	Not Resistant	3	Rainy season
32	F	negative	2016	September	Gene Xpert			3	Rainy season
65	M	negative	2016	September	Gene Xpert			3	Rainy season
31	M	positive	2016	September	Gene Xpert	LOW	Not Resistant	3	Rainy season
53	M	negative	2016	September	Gene Xpert			3	Rainy season
32	F	negative	2016	September	Gene Xpert			3	Rainy season
40	M	negative	2016	September	Gene Xpert			3	Rainy season
9	F	negative	2016	September	Gene Xpert			3	Rainy season
1	F	negative	2016	September	Gene Xpert			3	Rainy season
36	F	negative	2016	September	Gene Xpert			3	Rainy season
71	M	negative	2016	September	Gene Xpert			3	Rainy season
52	M	negative	2016	September	Gene Xpert			3	Rainy season
62	M	negative	2016	September	Gene Xpert			3	Rainy season
65	M	negative	2016	September	Gene Xpert			3	Rainy season
30	M	negative	2016	September	Gene Xpert			3	Rainy season
22	F	negative	2016	September	Gene Xpert			3	Rainy season
82	F	negative	2016	September	Gene Xpert			3	Rainy season
2	M	negative	2016	September	Gene Xpert			3	Rainy season
66	F	negative	2016	September	Gene Xpert			3	Rainy season
40	M	negative	2016	September	Gene Xpert			3	Rainy season
60	F	positive	2016	September	Gene Xpert	MEDIUM	Not Resistant	3	Rainy season
33	F	negative	2016	September	Gene Xpert			3	Rainy season
49	M	negative	2016	October	Gene Xpert			4	Rainy season
70	F	negative	2016	October	Gene Xpert			4	Rainy season
22	M	negative	2016	October	Gene Xpert			4	Rainy season
61	M	positive	2016	October	Gene Xpert	MEDIUM	Not Resistant	4	Rainy season
23	M	negative	2016	October	Gene Xpert			4	Rainy season
31	M	positive	2016	October	Gene Xpert	MEDIUM	Not Resistant	4	Rainy season
70	M	negative	2016	October	Gene Xpert			4	Rainy season
32	F	negative	2016	October	Gene Xpert			4	Rainy season
60	M	negative	2016	October	Gene Xpert			4	Rainy season
46	M	negative	2016	October	Gene Xpert			4	Rainy season
27	M	positive	2016	October	Gene Xpert	MEDIUM	Not Resistant	4	Rainy season
63	F	negative	2016	October	Gene Xpert			4	Rainy season
8	F	negative	2016	October	Gene Xpert			4	Rainy season
76	M	negative	2016	October	Gene Xpert			4	Rainy season
53	F	negative	2016	October	Gene Xpert			4	Rainy season
53	M	positive	2016	October	Gene Xpert	LOW	Not Resistant	4	Rainy season
5	M	negative	2016	October	Gene Xpert			4	Rainy season
55	F	negative	2016	October	Gene Xpert			4	Rainy season
65	F	negative	2016	October	Gene Xpert			4	Rainy season
2	F	negative	2016	October	Gene Xpert			4	Rainy season
8	M	negative	2016	October	Gene Xpert			4	Rainy season
46	M	positive	2016	October	Gene Xpert	HIGH	Not Resistant	4	Rainy season
48	F	negative	2016	October	Gene Xpert			4	Rainy season
38	F	positive	2016	October	Gene Xpert	LOW	Not Resistant	4	Rainy season
81	M	negative	2016	November	Gene Xpert			4	Dry season
41	M	negative	2016	November	Gene Xpert			4	Dry season
31	M	negative	2016	November	Gene Xpert			4	Dry season
36	F	negative	2016	November	Gene Xpert			4	Dry season
5	F	negative	2016	November	Gene Xpert			4	Dry season
43	F	negative	2016	November	Gene Xpert			4	Dry season
75	M	negative	2016	November	Gene Xpert			4	Dry season
35	F	negative	2016	November	Gene Xpert			4	Dry season
20	F	negative	2016	November	Gene Xpert			4	Dry season
57	M	negative	2016	November	Gene Xpert			4	Dry season
31	F	negative	2016	November	Gene Xpert			4	Dry season
68	F	negative	2016	November	Gene Xpert			4	Dry season
0.25	M	negative	2016	November	Gene Xpert			4	Dry season
56	F	negative	2016	November	Gene Xpert			4	Dry season
50	M	negative	2016	November	Gene Xpert			4	Dry season
48	F	negative	2016	November	Gene Xpert			4	Dry season
25	F	negative	2016	November	Gene Xpert			4	Dry season
40	F	negative	2016	December	Gene Xpert			4	Dry season
5	M	negative	2016	December	Gene Xpert			4	Dry season
21	F	positive	2016	December	Gene Xpert	MEDIUM	Not Resistant	4	Dry season
29	M	negative	2016	December	Gene Xpert			4	Dry season
2	M	negative	2016	December	Gene Xpert			4	Dry season
68	F	negative	2016	December	Gene Xpert			4	Dry season
39	M	negative	2016	December	Gene Xpert			4	Dry season
5	F	negative	2017	January	Gene Xpert			1	Dry season
55	M	negative	2017	January	Gene Xpert			1	Dry season
68	F	negative	2017	January	Gene Xpert			1	Dry season
66	F	positive	2017	January	Gene Xpert			1	Dry season
17	M	negative	2017	January	Gene Xpert			1	Dry season
53	M	negative	2017	January	Gene Xpert			1	Dry season
63	F	negative	2017	January	Gene Xpert			1	Dry season
55	M	negative	2017	January	Gene Xpert			1	Dry season
0.916667	M	negative	2017	January	Gene Xpert			1	Dry season
0.666667	M	negative	2017	January	Gene Xpert			1	Dry season
80	M	negative	2017	January	Gene Xpert			1	Dry season
0.5	M	negative	2017	February	Gene Xpert			1	Dry season
13	M	negative	2017	February	Gene Xpert			1	Dry season
57	M	positive	2017	February	Gene Xpert	HIGH	Not Resistant	1	Dry season
4	M	negative	2017	February	Gene Xpert			1	Dry season
53	M	negative	2017	February	Gene Xpert			1	Dry season
42	F	negative	2017	February	Gene Xpert			1	Dry season
64	F	negative	2017	February	Gene Xpert			1	Dry season
29	F	negative	2017	February	Gene Xpert			1	Dry season
68	F	negative	2017	February	Gene Xpert			1	Dry season
43	M	negative	2017	February	Gene Xpert			1	Dry season
79	F	negative	2017	February	Gene Xpert			1	Dry season
78	F	negative	2017	February	Gene Xpert			1	Dry season
33	F	negative	2017	February	Gene Xpert			1	Dry season
39	F	negative	2017	February	Gene Xpert			1	Dry season
51	F	negative	2017	February	Gene Xpert			1	Dry season
81	F	negative	2017	February	Gene Xpert			1	Dry season
85	M	negative	2017	February	Gene Xpert			1	Dry season
30	F	negative	2017	February	Gene Xpert			1	Dry season
40	F	negative	2017	February	Gene Xpert			1	Dry season
70	M	negative	2017	February	Gene Xpert			1	Dry season
39	F	negative	2017	February	Gene Xpert			1	Dry season
53	F	negative	2017	February	Gene Xpert			1	Dry season
35	M	negative	2017	February	Gene Xpert			1	Dry season
7	M	negative	2017	February	Gene Xpert			1	Dry season
24	F	negative	2017	February	Gene Xpert			1	Dry season
43	M	negative	2017	February	Gene Xpert			1	Dry season
45	F	negative	2017	February	Gene Xpert			1	Dry season
58	M	negative	2017	February	Gene Xpert			1	Dry season
32	M	negative	2017	February	Gene Xpert			1	Dry season
35	M	negative	2017	February	Gene Xpert			1	Dry season
75	M	negative	2017	February	Gene Xpert			1	Dry season
73	F	negative	2017	February	Gene Xpert			1	Dry season
16	F	negative	2017	February	Gene Xpert			1	Dry season
15	F	negative	2017	February	Gene Xpert			1	Dry season
39	F	negative	2017	February	Gene Xpert			1	Dry season
45	F	negative	2017	February	Gene Xpert			1	Dry season
54	F	positive	2017	February	Gene Xpert	LOW	Not Resistant	1	Dry season
69	F	negative	2017	February	Gene Xpert			1	Dry season
24	F	negative	2017	February	Gene Xpert			1	Dry season
31	F	negative	2017	February	Gene Xpert			1	Dry season
36	M	negative	2017	February	Gene Xpert			1	Dry season
29	F	negative	2017	February	Gene Xpert			1	Dry season
54	M	negative	2017	February	Gene Xpert			1	Dry season
46	M	positive	2017	February	Gene Xpert	HIGH	Not Resistant	1	Dry season
21	F	negative	2017	February	Gene Xpert			1	Dry season
30	M	positive	2017	March	Gene Xpert	HIGH	Not Resistant	1	Rainy season
45	F	negative	2017	March	Gene Xpert			1	Rainy season
101	F	negative	2017	March	Gene Xpert			1	Rainy season
30	F	negative	2017	March	Gene Xpert			1	Rainy season
13	M	negative	2017	March	Gene Xpert			1	Rainy season
0.583333	M	negative	2017	March	Gene Xpert			1	Rainy season
17	M	negative	2017	March	Gene Xpert			1	Rainy season
76	M	negative	2017	March	Gene Xpert			1	Rainy season
58	F	negative	2017	March	Gene Xpert			1	Rainy season
28	F	negative	2017	March	Gene Xpert			1	Rainy season
68	M	negative	2017	March	Gene Xpert			1	Rainy season
19	M	positive	2017	March	Gene Xpert	HIGH	Not Resistant	1	Rainy season
20	M	negative	2017	March	Gene Xpert			1	Rainy season
64	M	negative	2017	March	Gene Xpert			1	Rainy season
80	M	negative	2017	March	Gene Xpert			1	Rainy season
30	F	negative	2017	March	Gene Xpert			1	Rainy season
36	M	negative	2017	March	Gene Xpert			1	Rainy season
0.25	M	negative	2017	March	Gene Xpert			1	Rainy season
28	F	negative	2017	March	Gene Xpert			1	Rainy season
48	M	positive	2017	March	Gene Xpert	HIGH	Not Resistant	1	Rainy season
5	M	negative	2017	March	Gene Xpert			1	Rainy season
45	F	negative	2017	March	Gene Xpert			1	Rainy season
52	F	negative	2017	March	Gene Xpert			1	Rainy season
50	M	positive	2017	March	Gene Xpert	LOW	Not Resistant	1	Rainy season
75	M	negative	2017	March	Gene Xpert			1	Rainy season
38	F	negative	2017	March	Gene Xpert			1	Rainy season
47	M	positive	2017	March	Gene Xpert	MEDIUM	Not Resistant	1	Rainy season
47	F	negative	2017	March	Gene Xpert			1	Rainy season
21	F	negative	2017	March	Gene Xpert			1	Rainy season
27	M	negative	2017	March	Gene Xpert			1	Rainy season
55	M	positive	2017	March	Gene Xpert	MEDIUM	Not Resistant	1	Rainy season
38	M	negative	2017	March	Gene Xpert			1	Rainy season
5	M	negative	2017	March	Gene Xpert			1	Rainy season
44	F	negative	2017	March	Gene Xpert			1	Rainy season
76	M	negative	2017	March	Gene Xpert			1	Rainy season
40	F	negative	2017	March	Gene Xpert			1	Rainy season
46	M	negative	2017	March	Gene Xpert			1	Rainy season
71	F	negative	2017	March	Gene Xpert			1	Rainy season
26	F	negative	2017	March	Gene Xpert			1	Rainy season
57	M	negative	2017	March	Gene Xpert			1	Rainy season
42	M	negative	2017	March	Gene Xpert			1	Rainy season
60	M	negative	2017	March	Gene Xpert			1	Rainy season
18	M	positive	2017	March	Gene Xpert	LOW	Not Resistant	1	Rainy season
55	F	positive	2017	March	Gene Xpert	LOW	Not Resistant	1	Rainy season
44	F	negative	2017	March	Gene Xpert			1	Rainy season
39	M	negative	2017	March	Gene Xpert			1	Rainy season
38	M	positive	2017	March	Gene Xpert	MEDIUM	Not Resistant	1	Rainy season
51	M	negative	2017	March	Gene Xpert			1	Rainy season
45	F	negative	2017	March	Gene Xpert			1	Rainy season
42	F	negative	2017	March	Gene Xpert			1	Rainy season
46	F	negative	2017	March	Gene Xpert			1	Rainy season
49	F	negative	2017	March	Gene Xpert			1	Rainy season
35	M	positive	2017	March	Gene Xpert	LOW	Not Resistant	1	Rainy season
30	F	positive	2017	March	Gene Xpert	LOW	INDETERMINATE	1	Rainy season
60	F	negative	2017	March	Gene Xpert			1	Rainy season
30	F	negative	2017	March	Gene Xpert			1	Rainy season
33	M	positive	2017	April	Gene Xpert	MEDIUM	Not Resistant	2	Rainy season
46	M	positive	2017	April	Gene Xpert	HIGH	Not Resistant	2	Rainy season
59	M	negative	2017	April	Gene Xpert			2	Rainy season
65	M	negative	2017	April	Gene Xpert			2	Rainy season
61	F	negative	2017	April	Gene Xpert			2	Rainy season
42	M	negative	2017	April	Gene Xpert			2	Rainy season
40	F	negative	2017	April	Gene Xpert			2	Rainy season
56	F	negative	2017	April	Gene Xpert			2	Rainy season
55	F	positive	2017	April	Gene Xpert	LOW	Not Resistant	2	Rainy season
44	M	negative	2017	April	Gene Xpert			2	Rainy season
60	F	negative	2017	April	Gene Xpert			2	Rainy season
81	F	negative	2017	April	Gene Xpert			2	Rainy season
58	F	negative	2017	April	Gene Xpert			2	Rainy season
10	M	positive	2017	April	Gene Xpert	LOW	Not Resistant	2	Rainy season
6	M	negative	2017	April	Gene Xpert			2	Rainy season
40	M	negative	2017	April	Gene Xpert			2	Rainy season
59	M	negative	2017	April	Gene Xpert			2	Rainy season
12	F	negative	2017	April	Gene Xpert			2	Rainy season
82	M	negative	2017	April	Gene Xpert			2	Rainy season
80	M	negative	2017	April	Gene Xpert			2	Rainy season
49	F	negative	2017	April	Gene Xpert			2	Rainy season
24	F	negative	2017	April	Gene Xpert			2	Rainy season
75	F	negative	2017	April	Gene Xpert			2	Rainy season
15	F	negative	2017	April	Gene Xpert			2	Rainy season
70	M	negative	2017	April	Gene Xpert			2	Rainy season
0.75	M	negative	2017	April	Gene Xpert			2	Rainy season
2	M	negative	2017	April	Gene Xpert			2	Rainy season
60	M	positive	2017	April	Gene Xpert	HIGH	Not Resistant	2	Rainy season
85	F	negative	2017	April	Gene Xpert			2	Rainy season
35	M	negative	2017	April	Gene Xpert			2	Rainy season
65	F	negative	2017	April	Gene Xpert			2	Rainy season
56	M	negative	2017	April	Gene Xpert			2	Rainy season
11	F	negative	2017	April	Gene Xpert			2	Rainy season
55	F	negative	2017	April	Gene Xpert			2	Rainy season
42	F	negative	2017	April	Gene Xpert			2	Rainy season
59	F	negative	2017	April	Gene Xpert			2	Rainy season
53	F	negative	2017	April	Gene Xpert			2	Rainy season
30	F	negative	2017	April	Gene Xpert			2	Rainy season
37	F	negative	2017	April	Gene Xpert			2	Rainy season
63	F	negative	2017	April	Gene Xpert			2	Rainy season
74	F	negative	2017	April	Gene Xpert			2	Rainy season
71	M	negative	2017	April	Gene Xpert			2	Rainy season
54	M	negative	2017	April	Gene Xpert			2	Rainy season
55	M	negative	2017	April	Gene Xpert			2	Rainy season
49	F	negative	2017	April	Gene Xpert			2	Rainy season
35	M	positive	2017	April	Gene Xpert	MEDIUM	Not Resistant	2	Rainy season
61	F	negative	2017	April	Gene Xpert			2	Rainy season
60	M	negative	2017	April	Gene Xpert			2	Rainy season
63	M	negative	2017	April	Gene Xpert			2	Rainy season
40	M	negative	2017	April	Gene Xpert			2	Rainy season
62	F	negative	2017	April	Gene Xpert			2	Rainy season
20	F	negative	2017	April	Gene Xpert			2	Rainy season
59	F	negative	2017	April	Gene Xpert			2	Rainy season
3	M	negative	2017	April	Gene Xpert			2	Rainy season
2	F	negative	2017	April	Gene Xpert			2	Rainy season
29	F	negative	2017	April	Gene Xpert			2	Rainy season
51	F	negative	2017	April	Gene Xpert			2	Rainy season
36	F	positive	2017	April	Gene Xpert	LOW	Not Resistant	2	Rainy season
20	F	negative	2017	April	Gene Xpert			2	Rainy season
62	M	negative	2017	April	Gene Xpert			2	Rainy season
50	M	positive	2017	April	Gene Xpert	MEDIUM	Not Resistant	2	Rainy season
37	F	negative	2017	April	Gene Xpert			2	Rainy season
71	M	negative	2017	April	Gene Xpert			2	Rainy season
84	F	negative	2017	April	Gene Xpert			2	Rainy season
20	M	negative	2017	April	Gene Xpert			2	Rainy season
67	M	negative	2017	April	Gene Xpert			2	Rainy season
45	F	negative	2017	April	Gene Xpert			2	Rainy season
31	F	negative	2017	April	Gene Xpert			2	Rainy season
48	F	negative	2017	April	Gene Xpert			2	Rainy season
49	M	negative	2017	April	Gene Xpert			2	Rainy season
32	F	negative	2017	May	Gene Xpert			2	Rainy season
68	M	negative	2017	May	Gene Xpert			2	Rainy season
49	F	negative	2017	May	Gene Xpert			2	Rainy season
71	M	positive	2017	May	Gene Xpert	LOW	Not Resistant	2	Rainy season
41	M	negative	2017	May	Gene Xpert			2	Rainy season
1	M	negative	2017	May	Gene Xpert			2	Rainy season
76	F	negative	2017	May	Gene Xpert			2	Rainy season
26	M	negative	2017	May	Gene Xpert			2	Rainy season
27	M	negative	2017	May	Gene Xpert			2	Rainy season
71	M	negative	2017	May	Gene Xpert			2	Rainy season
21	M	negative	2017	May	Gene Xpert			2	Rainy season
85	F	negative	2017	May	Gene Xpert			2	Rainy season
15	M	negative	2017	May	Gene Xpert			2	Rainy season
66	F	negative	2017	May	Gene Xpert	MEDIUM		2	Rainy season
55	F	negative	2017	May	Gene Xpert			2	Rainy season
42	F	negative	2017	May	Gene Xpert			2	Rainy season
60	M	negative	2017	May	Gene Xpert			2	Rainy season
56	M	negative	2017	May	Gene Xpert			2	Rainy season
42	F	negative	2017	May	Gene Xpert			2	Rainy season
60	F	positive	2017	May	Gene Xpert	LOW	Not Resistant	2	Rainy season
44	M	positive	2017	May	Gene Xpert	MEDIUM	Not Resistant	2	Rainy season
53	M	negative	2017	May	Gene Xpert			2	Rainy season
20	M	negative	2017	May	Gene Xpert			2	Rainy season
44	M	negative	2017	May	Gene Xpert			2	Rainy season
58	M	positive	2017	May	Gene Xpert	MEDIUM	Not Resistant	2	Rainy season
56	M	positive	2017	May	Gene Xpert	VERY LOW	INDETERMINATE	2	Rainy season
48	M	negative	2017	March	Gene Xpert			1	Rainy season
27	M	negative	2017	May	Gene Xpert			2	Rainy season
50	M	negative	2017	May	Gene Xpert			2	Rainy season
70	F	negative	2017	May	Gene Xpert			2	Rainy season
79	M	negative	2017	May	Gene Xpert			2	Rainy season
35	F	negative	2017	May	Gene Xpert			2	Rainy season
69	M	negative	2017	May	Gene Xpert			2	Rainy season
44	M	negative	2017	May	Gene Xpert			2	Rainy season
76	M	negative	2017	May	Gene Xpert			2	Rainy season
30	M	negative	2017	May	Gene Xpert			2	Rainy season
60	F	negative	2017	May	Gene Xpert			2	Rainy season
70	M	positive	2017	May	Gene Xpert	MEDIUM	Not Resistant	2	Rainy season
30	F	negative	2017	May	Gene Xpert			2	Rainy season
35	M	negative	2017	June	Gene Xpert			2	Rainy season
54	M	positive	2017	June	Gene Xpert	VERY LOW	Not Resistant	2	Rainy season
45	F	negative	2017	May	Gene Xpert			2	Rainy season
60	M	negative	2017	May	Gene Xpert			2	Rainy season
76	M	negative	2017	June	Gene Xpert			2	Rainy season
66	M	positive	2017	June	Gene Xpert	HIGH	Not Resistant	2	Rainy season
71	M	negative	2017	June	Gene Xpert			2	Rainy season
30	M	negative	2017	June	Gene Xpert			2	Rainy season
53	F	negative	2017	June	Gene Xpert			2	Rainy season
63	M	negative	2017	June	Gene Xpert			2	Rainy season
20	M	negative	2017	June	Gene Xpert			2	Rainy season
36	F	negative	2017	June	Gene Xpert			2	Rainy season
48	M	negative	2017	June	Gene Xpert			2	Rainy season
28	M	negative	2017	June	Gene Xpert			2	Rainy season
72	M	positive	2017	June	Gene Xpert	HIGH	Not Resistant	2	Rainy season
47	M	positive	2017	June	Gene Xpert	HIGH	Not Resistant	2	Rainy season
56	F	negative	2017	June	Gene Xpert			2	Rainy season
80	F	negative	2017	June	Gene Xpert			2	Rainy season
35	M	negative	2017	June	Gene Xpert			2	Rainy season
54	F	negative	2017	June	Gene Xpert			2	Rainy season
25	F	positive	2017	June	Gene Xpert	MEDIUM	Not Resistant	2	Rainy season
37	M	negative	2017	June	Gene Xpert			2	Rainy season
42	M	negative	2017	June	Gene Xpert			2	Rainy season
54	F	negative	2017	June	Gene Xpert			2	Rainy season
54	M	negative	2017	June	Gene Xpert			2	Rainy season
48	M	negative	2017	June	Gene Xpert			2	Rainy season
32	M	negative	2017	June	Gene Xpert			2	Rainy season
48	M	negative	2017	June	Gene Xpert			2	Rainy season
38	F	negative	2017	June	Gene Xpert			2	Rainy season
17	F	negative	2017	June	Gene Xpert			2	Rainy season
60	M	negative	2017	June	Gene Xpert			2	Rainy season
21	M	negative	2017	June	Gene Xpert			2	Rainy season
42	M	negative	2017	June	Gene Xpert			2	Rainy season
27	M	negative	2017	June	Gene Xpert			2	Rainy season
52	M	negative	2017	June	Gene Xpert			2	Rainy season
24	M	negative	2017	June	Gene Xpert			2	Rainy season
58	M	negative	2017	June	Gene Xpert			2	Rainy season
20	M	negative	2017	June	Gene Xpert			2	Rainy season
25	M	negative	2017	June	Gene Xpert			2	Rainy season
27	M	negative	2017	June	Gene Xpert			2	Rainy season
26	M	negative	2017	June	Gene Xpert			2	Rainy season
36	M	negative	2017	June	Gene Xpert			2	Rainy season
33	M	negative	2017	June	Gene Xpert			2	Rainy season
57	M	negative	2017	June	Gene Xpert			2	Rainy season
30	F	negative	2017	June	Gene Xpert			2	Rainy season
22	F	negative	2017	June	Gene Xpert			2	Rainy season
39	M	negative	2017	June	Gene Xpert			2	Rainy season
47	M	negative	2017	June	Gene Xpert			2	Rainy season
54	F	negative	2017	June	Gene Xpert			2	Rainy season
68	M	positive	2017	June	Gene Xpert	HIGH	Not Resistant	2	Rainy season
42	F	positive	2017	June	Gene Xpert	LOW	Not Resistant	2	Rainy season
33	F	negative	2017	June	Gene Xpert			2	Rainy season
25	F	positive	2017	June	Gene Xpert	MEDIUM	Not Resistant	2	Rainy season
39	F	negative	2017	June	Gene Xpert			2	Rainy season
18	F	negative	2017	June	Gene Xpert			2	Rainy season
82	M	positive	2017	June	Gene Xpert	MEDIUM	Not Resistant	2	Rainy season
0.916667	M	positive	2017	June	Gene Xpert	MEDIUM	Not Resistant	2	Rainy season
37	M	negative	2017	June	Gene Xpert			2	Rainy season
82	F	negative	2017	June	Gene Xpert			2	Rainy season
60	F	negative	2017	June	Gene Xpert			2	Rainy season
72	F	negative	2017	June	Gene Xpert			2	Rainy season
29	M	negative	2017	June	Gene Xpert			2	Rainy season
78	M	positive	2017	June	Gene Xpert	HIGH	Not Resistant	2	Rainy season
85	M	negative	2017	June	Gene Xpert			2	Rainy season
35	F	negative	2017	June	Gene Xpert			2	Rainy season
55	F	negative	2017	June	Gene Xpert			2	Rainy season
44	M	negative	2017	June	Gene Xpert			2	Rainy season
35	F	negative	2017	June	Gene Xpert			2	Rainy season
60	F	negative	2017	June	Gene Xpert			2	Rainy season
54	F	negative	2017	June	Gene Xpert			2	Rainy season
23	M	negative	2017	June	Gene Xpert			2	Rainy season
66	M	positive	2017	June	Gene Xpert	HIGH	Not Resistant	2	Rainy season
38	F	negative	2017	June	Gene Xpert			2	Rainy season
15	M	negative	2017	June	Gene Xpert			2	Rainy season
32	F	negative	2017	June	Gene Xpert			2	Rainy season
52	M	negative	2017	June	Gene Xpert			2	Rainy season
57	F	negative	2017	June	Gene Xpert			2	Rainy season
49	M	negative	2017	June	Gene Xpert			2	Rainy season
53	M	negative	2017	June	Gene Xpert			2	Rainy season
24	M	negative	2017	June	Gene Xpert			2	Rainy season
30	M	negative	2017	June	Gene Xpert			2	Rainy season
36	M	negative	2017	June	Gene Xpert			2	Rainy season
30	M	negative	2017	June	Gene Xpert			2	Rainy season
20	M	negative	2017	June	Gene Xpert			2	Rainy season
64	M	negative	2017	June	Gene Xpert			2	Rainy season
30	M	negative	2017	June	Gene Xpert			2	Rainy season
25	M	negative	2017	June	Gene Xpert			2	Rainy season
21	M	negative	2017	June	Gene Xpert			2	Rainy season
25	M	negative	2017	June	Gene Xpert			2	Rainy season
26	M	negative	2017	June	Gene Xpert			2	Rainy season
25	M	negative	2017	June	Gene Xpert			2	Rainy season
62	M	negative	2017	June	Gene Xpert			2	Rainy season
54	M	negative	2017	June	Gene Xpert			2	Rainy season
43	M	negative	2017	June	Gene Xpert			2	Rainy season
44	M	negative	2017	June	Gene Xpert			2	Rainy season
60	M	negative	2017	June	Gene Xpert			2	Rainy season
52	M	negative	2017	June	Gene Xpert			2	Rainy season
26	M	negative	2017	June	Gene Xpert			2	Rainy season
24	M	negative	2017	June	Gene Xpert			2	Rainy season
22	M	negative	2017	June	Gene Xpert			2	Rainy season
50	M	negative	2017	June	Gene Xpert			2	Rainy season
75	F	negative	2017	June	Gene Xpert			2	Rainy season
1	F	positive	2017	June	Gene Xpert	MEDIUM	Not Resistant	2	Rainy season
3	F	negative	2017	June	Gene Xpert			2	Rainy season
67	F	negative	2017	June	Gene Xpert			2	Rainy season
70	F	negative	2017	June	Gene Xpert			2	Rainy season
65	F	negative	2017	June	Gene Xpert			2	Rainy season
44	M	negative	2017	June	Gene Xpert			2	Rainy season
28	F	positive	2017	June	Gene Xpert	VERY LOW	Not Resistant	2	Rainy season
84	F	positive	2017	July	Gene Xpert	HIGH	Not Resistant	3	Rainy season
45	M	negative	2017	July	Gene Xpert			3	Rainy season
32	M	negative	2017	July	Gene Xpert			3	Rainy season
70	F	negative	2017	July	Gene Xpert			3	Rainy season
59	M	negative	2017	July	Gene Xpert			3	Rainy season
42	F	negative	2017	July	Gene Xpert			3	Rainy season
6	F	negative	2017	July	Gene Xpert			3	Rainy season
48	F	positive	2017	July	Gene Xpert	LOW	Not Resistant	3	Rainy season
16	F	negative	2017	July	Gene Xpert			3	Rainy season
16	M	negative	2017	July	Gene Xpert			3	Rainy season
37	F	negative	2017	July	Gene Xpert			3	Rainy season
72	F	negative	2017	July	Gene Xpert			3	Rainy season
38	F	negative	2017	July	Gene Xpert			3	Rainy season
34	M	negative	2017	July	Gene Xpert			3	Rainy season
20	F	negative	2017	July	Gene Xpert			3	Rainy season
45	M	negative	2017	July	Gene Xpert			3	Rainy season
30	M	negative	2017	July	Gene Xpert			3	Rainy season
48	M	negative	2017	July	Gene Xpert			3	Rainy season
30	F	negative	2017	July	Gene Xpert			3	Rainy season
40	M	positive	2017	July	Gene Xpert	HIGH	Not Resistant	3	Rainy season
60	F	negative	2017	July	Gene Xpert			3	Rainy season
15	F	negative	2017	July	Gene Xpert			3	Rainy season
72	M	negative	2017	July	Gene Xpert			3	Rainy season
48	M	negative	2017	July	Gene Xpert			3	Rainy season
53	M	negative	2017	July	Gene Xpert			3	Rainy season
30	F	positive	2017	July	Gene Xpert	HIGH	Not Resistant	3	Rainy season
63	M	negative	2017	July	Gene Xpert			3	Rainy season
15	M	negative	2017	July	Gene Xpert			3	Rainy season
10	M	positive	2017	July	Gene Xpert	LOW	Not Resistant	3	Rainy season
62	M	negative	2017	July	Gene Xpert			3	Rainy season
64	F	negative	2017	July	Gene Xpert			3	Rainy season
43	F	negative	2017	July	Gene Xpert			3	Rainy season
75	F	negative	2017	July	Gene Xpert			3	Rainy season
2	M	negative	2017	July	Gene Xpert			3	Rainy season
34	M	negative	2017	July	Gene Xpert			3	Rainy season
31	F	negative	2017	July	Gene Xpert			3	Rainy season
65	F	negative	2017	July	Gene Xpert			3	Rainy season
62	M	negative	2017	July	Gene Xpert			3	Rainy season
33	M	negative	2017	July	Gene Xpert			3	Rainy season
52	F	negative	2017	July	Gene Xpert			3	Rainy season
24	F	negative	2017	July	Gene Xpert			3	Rainy season
56	F	negative	2017	July	Gene Xpert			3	Rainy season
40	M	negative	2017	July	Gene Xpert			3	Rainy season
70	F	negative	2017	July	Gene Xpert			3	Rainy season
15	M	negative	2017	July	Gene Xpert			3	Rainy season
55	M	negative	2017	July	Gene Xpert			3	Rainy season
64	F	negative	2017	July	Gene Xpert			3	Rainy season
60	M	negative	2017	July	Gene Xpert			3	Rainy season
72	F	negative	2017	July	Gene Xpert			3	Rainy season
67	F	negative	2017	July	Gene Xpert			3	Rainy season
47	M	negative	2017	July	Gene Xpert			3	Rainy season
31	M	negative	2017	July	Gene Xpert			3	Rainy season
53	F	negative	2017	July	Gene Xpert			3	Rainy season
4	F	negative	2017	July	Gene Xpert			3	Rainy season
68	M	negative	2017	July	Gene Xpert			3	Rainy season
59	M	positive	2017	July	Gene Xpert	VERY LOW	Not Resistant	3	Rainy season
64	M	negative	2017	July	Gene Xpert			3	Rainy season
30	M	negative	2017	July	Gene Xpert			3	Rainy season
70	F	negative	2017	July	Gene Xpert			3	Rainy season
25	M	negative	2017	July	Gene Xpert			3	Rainy season
80	F	negative	2017	July	Gene Xpert			3	Rainy season
27	F	negative	2017	July	Gene Xpert			3	Rainy season
21	M	negative	2017	July	Gene Xpert			3	Rainy season
20	F	negative	2017	July	Gene Xpert			3	Rainy season
51	M	negative	2017	July	Gene Xpert			3	Rainy season
39	M	negative	2017	July	Gene Xpert			3	Rainy season
47	M	negative	2017	July	Gene Xpert			3	Rainy season
30	M	negative	2017	July	Gene Xpert			3	Rainy season
34	F	negative	2017	July	Gene Xpert			3	Rainy season
45	M	negative	2017	July	Gene Xpert			3	Rainy season
39	M	negative	2017	July	Gene Xpert			3	Rainy season
48	M	negative	2017	July	Gene Xpert			3	Rainy season
44	F	negative	2017	July	Gene Xpert			3	Rainy season
31	M	negative	2017	July	Gene Xpert			3	Rainy season
37	F	negative	2017	July	Gene Xpert			3	Rainy season
58	F	negative	2017	July	Gene Xpert			3	Rainy season
61	F	negative	2017	July	Gene Xpert			3	Rainy season
30	F	negative	2017	July	Gene Xpert			3	Rainy season
44	F	negative	2017	July	Gene Xpert			3	Rainy season
13	M	negative	2017	July	Gene Xpert			3	Rainy season
43	F	negative	2017	July	Gene Xpert			3	Rainy season
42	M	negative	2017	July	Gene Xpert			3	Rainy season
26	M	negative	2017	August	Gene Xpert			3	Rainy season
5	F	negative	2017	August	Gene Xpert			3	Rainy season
37	F	negative	2017	August	Gene Xpert			3	Rainy season
62	M	negative	2017	August	Gene Xpert			3	Rainy season
68	F	negative	2017	August	Gene Xpert			3	Rainy season
36	M	negative	2017	August	Gene Xpert			3	Rainy season
60	M	negative	2017	August	Gene Xpert			3	Rainy season
30	F	negative	2017	August	Gene Xpert			3	Rainy season
42	F	negative	2017	August	Gene Xpert			3	Rainy season
64	M	negative	2017	August	Gene Xpert			3	Rainy season
40	M	negative	2017	August	Gene Xpert			3	Rainy season
52	F	negative	2017	August	Gene Xpert			3	Rainy season
55	M	negative	2017	August	Gene Xpert			3	Rainy season
34	M	negative	2017	August	Gene Xpert			3	Rainy season
63	M	negative	2017	August	Gene Xpert			3	Rainy season
70	M	negative	2017	August	Gene Xpert			3	Rainy season
73	M	negative	2017	August	Gene Xpert			3	Rainy season
55	M	negative	2017	August	Gene Xpert			3	Rainy season
75	M	positive	2017	August	Gene Xpert	LOW	Not Resistant	3	Rainy season
65	F	negative	2017	August	Gene Xpert			3	Rainy season
24	F	negative	2017	August	Gene Xpert			3	Rainy season
46	M	positive	2017	August	Gene Xpert	LOW	Not Resistant	3	Rainy season
55	M	negative	2017	August	Gene Xpert			3	Rainy season
49	M	negative	2017	August	Gene Xpert			3	Rainy season
23	F	negative	2017	August	Gene Xpert			3	Rainy season
58	F	positive	2017	August	Gene Xpert	MEDIUM	Not Resistant	3	Rainy season
25	F	positive	2017	August	Gene Xpert	LOW	Not Resistant	3	Rainy season
65	M	positive	2017	August	Gene Xpert	HIGH	Not Resistant	3	Rainy season
70	F	negative	2017	August	Gene Xpert			3	Rainy season
51	F	positive	2017	August	Gene Xpert	LOW	Not Resistant	3	Rainy season
55	F	negative	2017	August	Gene Xpert			3	Rainy season
39	M	negative	2017	August	Gene Xpert			3	Rainy season
50	F	negative	2017	August	Gene Xpert			3	Rainy season
0.0833333	F	negative	2017	August	Gene Xpert			3	Rainy season
22	M	negative	2017	August	Gene Xpert			3	Rainy season
65	M	negative	2017	August	Gene Xpert			3	Rainy season
29	M	positive	2017	August	Gene Xpert	MEDIUM	Not Resistant	3	Rainy season
53	M	positive	2017	August	Gene Xpert	VERY LOW	Not Resistant	3	Rainy season
45	F	positive	2017	August	Gene Xpert	VERY LOW	Not Resistant	3	Rainy season
41	F	negative	2017	August	Gene Xpert			3	Rainy season
7	F	positive	2017	August	Gene Xpert	VERY LOW	Not Resistant	3	Rainy season
24	F	negative	2017	August	Gene Xpert			3	Rainy season
63	M	negative	2017	August	Gene Xpert			3	Rainy season
33	F	negative	2017	August	Gene Xpert			3	Rainy season
44	M	negative	2017	August	Gene Xpert			3	Rainy season
29	F	negative	2017	August	Gene Xpert			3	Rainy season
24	F	negative	2017	August	Gene Xpert			3	Rainy season
35	F	negative	2017	August	Gene Xpert			3	Rainy season
33	F	negative	2017	August	Gene Xpert			3	Rainy season
21	F	negative	2017	August	Gene Xpert			3	Rainy season
53	M	negative	2017	August	Gene Xpert			3	Rainy season
41	F	negative	2017	August	Gene Xpert			3	Rainy season
48	M	positive	2017	August	Gene Xpert	HIGH	Not Resistant	3	Rainy season
57	M	negative	2017	August	Gene Xpert			3	Rainy season
52	M	negative	2017	August	Gene Xpert			3	Rainy season
42	M	positive	2017	August	Gene Xpert	MEDIUM	Not Resistant	3	Rainy season
51	F	negative	2017	August	Gene Xpert			3	Rainy season
48	M	positive	2017	August	Gene Xpert	LOW	Not Resistant	3	Rainy season
18	F	negative	2017	August	Gene Xpert			3	Rainy season
20	F	negative	2017	August	Gene Xpert			3	Rainy season
35	F	positive	2017	August	Gene Xpert	MEDIUM	Not Resistant	3	Rainy season
51	F	negative	2017	August	Gene Xpert			3	Rainy season
71	M	positive	2017	August	Gene Xpert	LOW	Not Resistant	3	Rainy season
60	F	negative	2017	August	Gene Xpert			3	Rainy season
41	M	positive	2017	August	Gene Xpert	HIGH	Not Resistant	3	Rainy season
78	F	positive	2017	August	Gene Xpert	LOW	Not Resistant	3	Rainy season
65	F	negative	2017	August	Gene Xpert			3	Rainy season
42	F	negative	2017	August	Gene Xpert			3	Rainy season
62	M	negative	2017	August	Gene Xpert			3	Rainy season
47	F	negative	2017	August	Gene Xpert			3	Rainy season
49	F	negative	2017	August	Gene Xpert			3	Rainy season
68	F	negative	2017	August	Gene Xpert			3	Rainy season
62	F	negative	2017	August	Gene Xpert			3	Rainy season
65	M	negative	2017	August	Gene Xpert			3	Rainy season
65	M	negative	2017	August	Gene Xpert			3	Rainy season
25	F	positive	2017	August	Gene Xpert	LOW	Not Resistant	3	Rainy season
0.916667	M	negative	2017	August	Gene Xpert			3	Rainy season
64	M	negative	2017	August	Gene Xpert			3	Rainy season
25	M	negative	2017	August	Gene Xpert			3	Rainy season
57	M	negative	2017	August	Gene Xpert			3	Rainy season
2	F	positive	2017	August	Gene Xpert	LOW	Not Resistant	3	Rainy season
15	F	positive	2017	August	Gene Xpert	LOW	Not Resistant	3	Rainy season
38	M	negative	2017	August	Gene Xpert			3	Rainy season
4	M	negative	2017	September	Gene Xpert			3	Rainy season
37	F	negative	2017	September	Gene Xpert			3	Rainy season
35	F	negative	2017	September	Gene Xpert			3	Rainy season
69	M	negative	2017	September	Gene Xpert			3	Rainy season
17	F	negative	2017	September	Gene Xpert			3	Rainy season
50	F	negative	2017	September	Gene Xpert			3	Rainy season
35	F	negative	2017	September	Gene Xpert			3	Rainy season
34	F	negative	2017	September	Gene Xpert			3	Rainy season
35	F	positive	2017	September	Gene Xpert	LOW	Not Resistant	3	Rainy season
69	M	positive	2017	September	Gene Xpert	LOW	Not Resistant	3	Rainy season
50	M	positive	2017	September	Gene Xpert	LOW	Not Resistant	3	Rainy season
50	M	positive	2017	September	Gene Xpert	LOW	Not Resistant	3	Rainy season
40	M	positive	2017	September	Gene Xpert	LOW	Not Resistant	3	Rainy season
31	M	positive	2017	September	Gene Xpert	LOW	RESISTANT	3	Rainy season
52	M	negative	2017	September	Gene Xpert			3	Rainy season
34	M	negative	2017	September	Gene Xpert			3	Rainy season
9	M	negative	2017	September	Gene Xpert			3	Rainy season
55	M	positive	2017	September	Gene Xpert	HIGH	Not Resistant	3	Rainy season
46	F	positive	2017	September	Gene Xpert	MEDIUM	Not Resistant	3	Rainy season
51	M	negative	2017	September	Gene Xpert			3	Rainy season
67	M	negative	2017	September	Gene Xpert			3	Rainy season
25	F	negative	2017	September	Gene Xpert			3	Rainy season
58	F	negative	2017	September	Gene Xpert			3	Rainy season
67	F	negative	2017	September	Gene Xpert			3	Rainy season
57	M	negative	2017	September	Gene Xpert			3	Rainy season
74	M	negative	2017	September	Gene Xpert			3	Rainy season
19	F	positive	2017	September	Gene Xpert	MEDIUM	Not Resistant	3	Rainy season
34	F	positive	2017	September	Gene Xpert	LOW	Not Resistant	3	Rainy season
42	F	positive	2017	September	Gene Xpert	LOW	Not Resistant	3	Rainy season
30	F	positive	2017	September	Gene Xpert	MEDIUM	Not Resistant	3	Rainy season
45	F	positive	2017	September	Gene Xpert	LOW	RESISTANT	3	Rainy season
87	F	negative	2017	September	Gene Xpert			3	Rainy season
33	F	positive	2017	September	Gene Xpert	LOW	INDETERMINATE	3	Rainy season
79	M	negative	2017	September	Gene Xpert			3	Rainy season
50	F	negative	2017	September	Gene Xpert			3	Rainy season
68	M	negative	2017	September	Gene Xpert			3	Rainy season
43	M	negative	2017	September	Gene Xpert			3	Rainy season
49	M	negative	2017	September	Gene Xpert			3	Rainy season
61	F	negative	2017	September	Gene Xpert			3	Rainy season
50	M	negative	2017	September	Gene Xpert			3	Rainy season
29	F	negative	2017	September	Gene Xpert			3	Rainy season
60	F	negative	2017	September	Gene Xpert			3	Rainy season
23	F	negative	2017	September	Gene Xpert			3	Rainy season
50	M	negative	2017	September	Gene Xpert			3	Rainy season
33	F	negative	2017	June	Gene Xpert			2	Rainy season
48	M	negative	2017	June	Gene Xpert			2	Rainy season
63	M	positive	2017	June	Gene Xpert	LOW	Not Resistant	2	Rainy season
44	F	negative	2017	September	Gene Xpert			3	Rainy season
12	F	negative	2017	September	Gene Xpert			3	Rainy season
8	M	negative	2017	September	Gene Xpert			3	Rainy season
16	F	negative	2017	September	Gene Xpert			3	Rainy season
27	F	negative	2017	September	Gene Xpert			3	Rainy season
43	F	negative	2017	September	Gene Xpert			3	Rainy season
74	F	negative	2017	September	Gene Xpert			3	Rainy season
56	F	negative	2017	September	Gene Xpert			3	Rainy season
58	F	negative	2017	September	Gene Xpert			3	Rainy season
37	M	negative	2017	September	Gene Xpert			3	Rainy season
26	F	negative	2017	September	Gene Xpert			3	Rainy season
65	F	positive	2017	September	Gene Xpert	HIGH	Not Resistant	3	Rainy season
23	F	negative	2017	September	Gene Xpert			3	Rainy season
30	F	positive	2017	September	Gene Xpert	LOW	Not Resistant	3	Rainy season
24	F	negative	2017	September	Gene Xpert			3	Rainy season
78	F	negative	2017	September	Gene Xpert			3	Rainy season
45	M	negative	2017	September	Gene Xpert			3	Rainy season
45	F	negative	2017	September	Gene Xpert			3	Rainy season
50	M	negative	2017	September	Gene Xpert			3	Rainy season
65	M	positive	2017	September	Gene Xpert	MEDIUM	Not Resistant	3	Rainy season
32	F	negative	2017	September	Gene Xpert			3	Rainy season
4	M	negative	2017	September	Gene Xpert			3	Rainy season
73	M	negative	2017	September	Gene Xpert			3	Rainy season
70	F	negative	2017	September	Gene Xpert			3	Rainy season
52	F	negative	2017	September	Gene Xpert			3	Rainy season
54	F	negative	2017	September	Gene Xpert			3	Rainy season
26	M	negative	2017	September	Gene Xpert			3	Rainy season
24	M	negative	2017	September	Gene Xpert			3	Rainy season
22	M	negative	2017	September	Gene Xpert			3	Rainy season
52	M	negative	2017	September	Gene Xpert			3	Rainy season
24	M	negative	2017	September	Gene Xpert			3	Rainy season
25	M	negative	2017	September	Gene Xpert			3	Rainy season
24	M	negative	2017	September	Gene Xpert			3	Rainy season
25	M	negative	2017	September	Gene Xpert			3	Rainy season
22	M	negative	2017	September	Gene Xpert			3	Rainy season
27	M	negative	2017	September	Gene Xpert			3	Rainy season
54	F	negative	2017	September	Gene Xpert			3	Rainy season
32	F	negative	2017	September	Gene Xpert			3	Rainy season
23	M	positive	2017	September	Gene Xpert	MEDIUM	Not Resistant	3	Rainy season
47	M	negative	2017	September	Gene Xpert			3	Rainy season
36	F	negative	2017	September	Gene Xpert			3	Rainy season
40	F	negative	2017	September	Gene Xpert			3	Rainy season
23	F	negative	2017	September	Gene Xpert			3	Rainy season
65	F	negative	2017	September	Gene Xpert			3	Rainy season
60	F	negative	2017	September	Gene Xpert			3	Rainy season
78	M	negative	2017	September	Gene Xpert			3	Rainy season
64	M	negative	2017	September	Gene Xpert			3	Rainy season
74	F	positive	2017	September	Gene Xpert	MEDIUM	Not Resistant	3	Rainy season
0.5	M	negative	2017	September	Gene Xpert			3	Rainy season
45	F	negative	2017	September	Gene Xpert			3	Rainy season
27	F	negative	2017	September	Gene Xpert			3	Rainy season
70	F	negative	2017	September	Gene Xpert			3	Rainy season
81	M	negative	2017	September	Gene Xpert			3	Rainy season
71	F	negative	2017	September	Gene Xpert			3	Rainy season
47	M	negative	2017	September	Gene Xpert			3	Rainy season
77	F	negative	2017	September	Gene Xpert			3	Rainy season
70	M	negative	2017	September	Gene Xpert			3	Rainy season
80	F	negative	2017	September	Gene Xpert			3	Rainy season
28	F	negative	2017	September	Gene Xpert			3	Rainy season
22	M	negative	2017	September	Gene Xpert			3	Rainy season
8	F	negative	2017	September	Gene Xpert			3	Rainy season
60	F	negative	2017	September	Gene Xpert			3	Rainy season
44	M	negative	2017	September	Gene Xpert			3	Rainy season
52	F	negative	2017	September	Gene Xpert			3	Rainy season
44	F	negative	2017	September	Gene Xpert			3	Rainy season
19	F	positive	2017	September	Gene Xpert	HIGH	Not Resistant	3	Rainy season
67	F	positive	2017	September	Gene Xpert	MEDIUM	Not Resistant	3	Rainy season
21	M	negative	2017	September	Gene Xpert			3	Rainy season
64	M	positive	2017	September	Gene Xpert	LOW	Not Resistant	3	Rainy season
46	M	positive	2017	September	Gene Xpert	LOW	Not Resistant	3	Rainy season
9	F	negative	2017	September	Gene Xpert			3	Rainy season
40	M	negative	2017	September	Gene Xpert			3	Rainy season
30	M	negative	2017	September	Gene Xpert			3	Rainy season
34	F	negative	2017	September	Gene Xpert			3	Rainy season
54	F	negative	2017	September	Gene Xpert			3	Rainy season
73	M	negative	2017	September	Gene Xpert			3	Rainy season
67	F	negative	2017	September	Gene Xpert			3	Rainy season
57	M	negative	2017	September	Gene Xpert			3	Rainy season
40	F	negative	2017	September	Gene Xpert			3	Rainy season
16	F	negative	2017	September	Gene Xpert			3	Rainy season
57	M	positive	2017	September	Gene Xpert	LOW	Not Resistant	3	Rainy season
31	F	negative	2017	September	Gene Xpert			3	Rainy season
48	M	negative	2017	September	Gene Xpert			3	Rainy season
51	M	negative	2017	September	Gene Xpert			3	Rainy season
35	M	negative	2017	September	Gene Xpert			3	Rainy season
39	M	negative	2017	September	Gene Xpert			3	Rainy season
34	M	negative	2017	September	Gene Xpert			3	Rainy season
8	F	negative	2017	September	Gene Xpert			3	Rainy season
57	F	negative	2017	September	Gene Xpert			3	Rainy season
25	M	positive	2017	September	Gene Xpert	HIGH	Not Resistant	3	Rainy season
56	M	negative	2017	October	Gene Xpert			4	Rainy season
28	F	negative	2017	October	Gene Xpert			4	Rainy season
65	M	negative	2017	October	Gene Xpert			4	Rainy season
62	F	negative	2017	October	Gene Xpert			4	Rainy season
50	M	negative	2017	October	Gene Xpert			4	Rainy season
53	F	negative	2017	October	Gene Xpert			4	Rainy season
49	M	negative	2017	October	Gene Xpert			4	Rainy season
79	F	negative	2017	October	Gene Xpert			4	Rainy season
33	F	negative	2017	October	Gene Xpert			4	Rainy season
67	F	negative	2017	October	Gene Xpert			4	Rainy season
21	F	negative	2017	October	Gene Xpert			4	Rainy season
4	M	positive	2017	October	Gene Xpert	LOW	Not Resistant	4	Rainy season
44	M	positive	2017	October	Gene Xpert	LOW	Not Resistant	4	Rainy season
63	F	negative	2017	October	Gene Xpert			4	Rainy season
37	F	negative	2017	October	Gene Xpert			4	Rainy season
51	F	negative	2017	October	Gene Xpert			4	Rainy season
25	M	negative	2017	October	Gene Xpert			4	Rainy season
29	F	negative	2017	October	Gene Xpert			4	Rainy season
67	F	negative	2017	October	Gene Xpert			4	Rainy season
25	F	negative	2017	October	Gene Xpert			4	Rainy season
48	F	negative	2017	October	Gene Xpert			4	Rainy season
22	F	negative	2017	October	Gene Xpert			4	Rainy season
36	F	negative	2017	October	Gene Xpert			4	Rainy season
24	M	negative	2017	October	Gene Xpert			4	Rainy season
36	M	positive	2017	October	Gene Xpert	MEDIUM	Not Resistant	4	Rainy season
54	F	negative	2017	October	Gene Xpert			4	Rainy season
31	F	negative	2017	October	Gene Xpert			4	Rainy season
67	F	positive	2017	October	Gene Xpert	LOW	Not Resistant	4	Rainy season
69	F	positive	2017	October	Gene Xpert	MEDIUM	Not Resistant	4	Rainy season
53	F	positive	2017	October	Gene Xpert	LOW	Not Resistant	4	Rainy season
73	F	negative	2017	October	Gene Xpert			4	Rainy season
25	M	negative	2017	October	Gene Xpert			4	Rainy season
43	M	negative	2017	October	Gene Xpert			4	Rainy season
60	M	positive	2017	October	Gene Xpert	LOW	Not Resistant	4	Rainy season
51	F	negative	2017	October	Gene Xpert			4	Rainy season
50	F	negative	2017	October	Gene Xpert			4	Rainy season
23	F	negative	2017	October	Gene Xpert			4	Rainy season
53	F	negative	2017	October	Gene Xpert			4	Rainy season
12	M	negative	2017	October	Gene Xpert			4	Rainy season
52	M	negative	2017	October	Gene Xpert			4	Rainy season
45	F	negative	2017	October	Gene Xpert			4	Rainy season
56	M	negative	2017	October	Gene Xpert			4	Rainy season
65	M	negative	2017	October	Gene Xpert			4	Rainy season
38	M	negative	2017	October	Gene Xpert			4	Rainy season
37	M	negative	2017	October	Gene Xpert			4	Rainy season
49	F	negative	2017	October	Gene Xpert			4	Rainy season
49	F	negative	2017	October	Gene Xpert			4	Rainy season
50	M	negative	2017	October	Gene Xpert			4	Rainy season
33	F	negative	2017	October	Gene Xpert			4	Rainy season
75	F	negative	2017	October	Gene Xpert			4	Rainy season
16	F	negative	2017	October	Gene Xpert			4	Rainy season
37	M	negative	2017	October	Gene Xpert			4	Rainy season
68	M	negative	2017	October	Gene Xpert			4	Rainy season
87	M	negative	2017	October	Gene Xpert			4	Rainy season
80	M	negative	2017	October	Gene Xpert			4	Rainy season
51	M	negative	2017	October	Gene Xpert			4	Rainy season
33	M	negative	2017	October	Gene Xpert			4	Rainy season
38	F	negative	2017	October	Gene Xpert			4	Rainy season
25	M	negative	2017	October	Gene Xpert			4	Rainy season
33	F	negative	2017	October	Gene Xpert			4	Rainy season
42	F	negative	2017	October	Gene Xpert			4	Rainy season
38	F	negative	2017	October	Gene Xpert			4	Rainy season
42	F	negative	2017	October	Gene Xpert			4	Rainy season
86	F	negative	2017	October	Gene Xpert			4	Rainy season
24	F	negative	2017	October	Gene Xpert			4	Rainy season
2	M	negative	2017	October	Gene Xpert			4	Rainy season
22	M	negative	2017	October	Gene Xpert			4	Rainy season
33	M	positive	2017	October	Gene Xpert	MEDIUM	Not Resistant	4	Rainy season
27	M	negative	2017	October	Gene Xpert			4	Rainy season
42	F	negative	2017	October	Gene Xpert			4	Rainy season
57	M	positive	2017	October	Gene Xpert	LOW	Not Resistant	4	Rainy season
35	F	negative	2017	October	Gene Xpert			4	Rainy season
46	M	negative	2017	October	Gene Xpert			4	Rainy season
59	F	positive	2017	October	Gene Xpert	LOW	Not Resistant	4	Rainy season
18	M	negative	2017	October	Gene Xpert			4	Rainy season
8	F	negative	2017	October	Gene Xpert			4	Rainy season
41	F	negative	2017	October	Gene Xpert			4	Rainy season
78	F	negative	2017	October	Gene Xpert			4	Rainy season
57	F	negative	2017	October	Gene Xpert			4	Rainy season
37	F	negative	2017	October	Gene Xpert			4	Rainy season
14	M	negative	2017	October	Gene Xpert			4	Rainy season
50	M	negative	2017	October	Gene Xpert			4	Rainy season
25	F	negative	2017	October	Gene Xpert			4	Rainy season
42	F	negative	2017	October	Gene Xpert			4	Rainy season
44	F	negative	2017	October	Gene Xpert			4	Rainy season
56	M	positive	2017	October	Gene Xpert	LOW	RESISTANT	4	Rainy season
48	F	negative	2017	October	Gene Xpert			4	Rainy season
0.5	M	negative	2017	October	Gene Xpert			4	Rainy season
7	M	negative	2017	October	Gene Xpert			4	Rainy season
38	F	negative	2017	October	Gene Xpert			4	Rainy season
51	F	negative	2017	October	Gene Xpert			4	Rainy season
70	F	negative	2017	October	Gene Xpert			4	Rainy season
31	F	negative	2017	October	Gene Xpert			4	Rainy season
16	M	negative	2017	October	Gene Xpert			4	Rainy season
13	M	negative	2017	October	Gene Xpert			4	Rainy season
57	F	negative	2017	October	Gene Xpert			4	Rainy season
48	M	negative	2017	October	Gene Xpert			4	Rainy season
60	F	negative	2017	October	Gene Xpert			4	Rainy season
35	F	negative	2017	October	Gene Xpert			4	Rainy season
26	F	negative	2017	October	Gene Xpert			4	Rainy season
9	M	negative	2017	October	Gene Xpert			4	Rainy season
26	M	negative	2017	October	Gene Xpert			4	Rainy season
12	M	negative	2017	October	Gene Xpert			4	Rainy season
63	M	negative	2017	October	Gene Xpert			4	Rainy season
33	F	negative	2017	October	Gene Xpert			4	Rainy season
36	F	negative	2017	October	Gene Xpert			4	Rainy season
33	F	negative	2017	October	Gene Xpert			4	Rainy season
42	M	negative	2017	October	Gene Xpert			4	Rainy season
4	M	negative	2017	October	Gene Xpert			4	Rainy season
40	F	negative	2017	October	Gene Xpert			4	Rainy season
30	F	positive	2017	October	Gene Xpert	LOW	Not Resistant	4	Rainy season
70	M	negative	2017	October	Gene Xpert			4	Rainy season
50	M	negative	2017	October	Gene Xpert			4	Rainy season
19	M	negative	2017	October	Gene Xpert			4	Rainy season
38	M	negative	2017	October	Gene Xpert			4	Rainy season
64	M	negative	2017	October	Gene Xpert			4	Rainy season
78	M	negative	2017	October	Gene Xpert			4	Rainy season
20	F	negative	2017	October	Gene Xpert			4	Rainy season
40	M	negative	2017	October	Gene Xpert			4	Rainy season
17	F	negative	2017	October	Gene Xpert			4	Rainy season
34	F	negative	2017	October	Gene Xpert			4	Rainy season
32	M	negative	2017	October	Gene Xpert			4	Rainy season
21	M	negative	2017	October	Gene Xpert			4	Rainy season
56	M	negative	2017	October	Gene Xpert			4	Rainy season
43	M	negative	2017	October	Gene Xpert			4	Rainy season
57	F	negative	2017	October	Gene Xpert			4	Rainy season
48	F	negative	2017	October	Gene Xpert			4	Rainy season
21	F	negative	2017	October	Gene Xpert			4	Rainy season
53	M	negative	2017	October	Gene Xpert			4	Rainy season
31	F	negative	2017	October	Gene Xpert			4	Rainy season
66	M	positive	2017	October	Gene Xpert	MEDIUM	Not Resistant	4	Rainy season
81	F	negative	2017	October	Gene Xpert			4	Rainy season
50	M	negative	2017	October	Gene Xpert			4	Rainy season
57	M	negative	2017	October	Gene Xpert			4	Rainy season
70	F	negative	2017	October	Gene Xpert			4	Rainy season
47	M	negative	2017	October	Gene Xpert			4	Rainy season
60	F	negative	2017	October	Gene Xpert			4	Rainy season
53	M	positive	2017	October	Gene Xpert	MEDIUM	Not Resistant	4	Rainy season
41	M	negative	2017	October	Gene Xpert			4	Rainy season
38	F	negative	2017	October	Gene Xpert			4	Rainy season
13	F	negative	2017	October	Gene Xpert			4	Rainy season
80	F	negative	2017	October	Gene Xpert			4	Rainy season
15	F	negative	2017	October	Gene Xpert			4	Rainy season
41	F	negative	2017	October	Gene Xpert			4	Rainy season
65	F	negative	2017	October	Gene Xpert			4	Rainy season
22	F	negative	2017	October	Gene Xpert			4	Rainy season
39	F	negative	2017	October	Gene Xpert			4	Rainy season
28	F	negative	2017	October	Gene Xpert			4	Rainy season
31	F	negative	2017	October	Gene Xpert			4	Rainy season
34	F	negative	2017	October	Gene Xpert			4	Rainy season
4	M	negative	2017	October	Gene Xpert			4	Rainy season
37	F	negative	2017	October	Gene Xpert			4	Rainy season
25	M	negative	2017	October	Gene Xpert			4	Rainy season
39	M	negative	2017	October	Gene Xpert			4	Rainy season
72	M	negative	2017	October	Gene Xpert			4	Rainy season
51	F	negative	2017	October	Gene Xpert			4	Rainy season
15	M	negative	2017	October	Gene Xpert			4	Rainy season
29	F	negative	2017	October	Gene Xpert			4	Rainy season
15	F	negative	2017	October	Gene Xpert			4	Rainy season
46	F	negative	2017	October	Gene Xpert			4	Rainy season
28	F	negative	2017	October	Gene Xpert			4	Rainy season
2	M	negative	2017	October	Gene Xpert			4	Rainy season
17	M	negative	2017	October	Gene Xpert			4	Rainy season
45	F	negative	2017	October	Gene Xpert			4	Rainy season
61	F	negative	2017	October	Gene Xpert			4	Rainy season
55	F	negative	2017	October	Gene Xpert			4	Rainy season
42	F	negative	2017	October	Gene Xpert			4	Rainy season
37	M	negative	2017	October	Gene Xpert			4	Rainy season
64	F	negative	2017	October	Gene Xpert			4	Rainy season
81	F	negative	2017	October	Gene Xpert			4	Rainy season
51	F	negative	2017	October	Gene Xpert			4	Rainy season
51	F	negative	2017	October	Gene Xpert			4	Rainy season
38	M	negative	2017	October	Gene Xpert			4	Rainy season
62	M	negative	2017	October	Gene Xpert			4	Rainy season
45	F	negative	2017	October	Gene Xpert			4	Rainy season
46	M	positive	2017	October	Gene Xpert	LOW	Not Resistant	4	Rainy season
44	F	negative	2017	October	Gene Xpert			4	Rainy season
17	F	negative	2017	October	Gene Xpert			4	Rainy season
9	F	negative	2017	October	Gene Xpert			4	Rainy season
44	M	negative	2017	October	Gene Xpert			4	Rainy season
28	F	negative	2017	October	Gene Xpert			4	Rainy season
71	M	negative	2017	November	Gene Xpert			4	Dry season
52	F	negative	2017	November	Gene Xpert			4	Dry season
58	F	negative	2017	November	Gene Xpert			4	Dry season
14	F	negative	2017	November	Gene Xpert			4	Dry season
43	F	negative	2017	November	Gene Xpert			4	Dry season
40	F	negative	2017	November	Gene Xpert			4	Dry season
42	F	negative	2017	November	Gene Xpert			4	Dry season
30	F	negative	2017	November	Gene Xpert			4	Dry season
63	M	negative	2017	November	Gene Xpert			4	Dry season
16	F	negative	2017	November	Gene Xpert			4	Dry season
34	F	negative	2017	November	Gene Xpert			4	Dry season
25	M	negative	2017	November	Gene Xpert			4	Dry season
27	F	negative	2017	November	Gene Xpert			4	Dry season
18	M	negative	2017	November	Gene Xpert			4	Dry season
43	M	negative	2017	November	Gene Xpert			4	Dry season
21	M	negative	2017	November	Gene Xpert			4	Dry season
25	M	negative	2017	November	Gene Xpert			4	Dry season
60	F	negative	2017	November	Gene Xpert			4	Dry season
30	M	negative	2017	November	Gene Xpert			4	Dry season
44	M	positive	2017	November	Gene Xpert	HIGH	Not Resistant	4	Dry season
54	M	negative	2017	November	Gene Xpert			4	Dry season
75	F	negative	2017	November	Gene Xpert			4	Dry season
16	F	negative	2017	November	Gene Xpert			4	Dry season
30	M	negative	2017	November	Gene Xpert			4	Dry season
16	F	negative	2017	November	Gene Xpert			4	Dry season
13	M	negative	2017	November	Gene Xpert			4	Dry season
52	F	negative	2017	November	Gene Xpert			4	Dry season
44	M	negative	2017	November	Gene Xpert			4	Dry season
40	M	negative	2017	November	Gene Xpert			4	Dry season
16	M	negative	2017	November	Gene Xpert			4	Dry season
50	M	negative	2017	November	Gene Xpert			4	Dry season
35	F	negative	2017	November	Gene Xpert			4	Dry season
67	M	negative	2017	November	Gene Xpert			4	Dry season
4	F	negative	2017	November	Gene Xpert			4	Dry season
45	F	negative	2017	November	Gene Xpert			4	Dry season
46	M	negative	2017	November	Gene Xpert			4	Dry season
35	M	negative	2017	November	Gene Xpert			4	Dry season
40	F	positive	2017	November	Gene Xpert	MEDIUM	Not Resistant	4	Dry season
67	M	negative	2017	November	Gene Xpert			4	Dry season
82	M	positive	2017	November	Gene Xpert	LOW	Not Resistant	4	Dry season
45	M	negative	2017	November	Gene Xpert			4	Dry season
18	M	positive	2017	November	Gene Xpert	LOW	Not Resistant	4	Dry season
28	F	negative	2017	November	Gene Xpert			4	Dry season
54	M	negative	2017	November	Gene Xpert			4	Dry season
48	F	negative	2017	November	Gene Xpert			4	Dry season
46	F	negative	2017	November	Gene Xpert			4	Dry season
22	F	negative	2017	November	Gene Xpert			4	Dry season
40	M	positive	2017	November	Gene Xpert	MEDIUM	Not Resistant	4	Dry season
75	F	negative	2017	November	Gene Xpert			4	Dry season
73	M	negative	2017	November	Gene Xpert			4	Dry season
27	F	negative	2017	November	Gene Xpert			4	Dry season
54	M	positive	2017	November	Gene Xpert	MEDIUM	RESISTANT	4	Dry season
90	F	negative	2017	November	Gene Xpert			4	Dry season
50	F	negative	2017	November	Gene Xpert			4	Dry season
48	M	negative	2017	November	Gene Xpert			4	Dry season
40	F	negative	2017	November	Gene Xpert			4	Dry season
42	M	negative	2017	November	Gene Xpert			4	Dry season
58	M	negative	2017	November	Gene Xpert			4	Dry season
79	F	negative	2017	November	Gene Xpert			4	Dry season
62	M	negative	2017	November	Gene Xpert			4	Dry season
53	F	negative	2017	November	Gene Xpert			4	Dry season
12	F	negative	2017	November	Gene Xpert			4	Dry season
57	F	negative	2017	November	Gene Xpert			4	Dry season
30	M	negative	2017	November	Gene Xpert			4	Dry season
25	F	negative	2017	November	Gene Xpert			4	Dry season
49	F	negative	2017	November	Gene Xpert			4	Dry season
56	F	negative	2017	November	Gene Xpert			4	Dry season
34	F	negative	2017	November	Gene Xpert			4	Dry season
33	F	negative	2017	November	Gene Xpert			4	Dry season
61	M	negative	2017	November	Gene Xpert			4	Dry season
50	M	negative	2017	November	Gene Xpert			4	Dry season
1	M	negative	2017	November	Gene Xpert			4	Dry season
37	M	negative	2017	November	Gene Xpert			4	Dry season
27	M	negative	2017	November	Gene Xpert			4	Dry season
58	F	negative	2017	November	Gene Xpert			4	Dry season
74	F	negative	2017	November	Gene Xpert			4	Dry season
36	F	negative	2017	November	Gene Xpert			4	Dry season
60	F	negative	2017	November	Gene Xpert			4	Dry season
37	M	negative	2017	November	Gene Xpert			4	Dry season
45	M	negative	2017	November	Gene Xpert			4	Dry season
18	M	negative	2017	November	Gene Xpert			4	Dry season
33	F	negative	2017	November	Gene Xpert			4	Dry season
45	F	negative	2017	November	Gene Xpert			4	Dry season
30	F	negative	2017	November	Gene Xpert			4	Dry season
6	M	negative	2017	November	Gene Xpert			4	Dry season
42	F	negative	2017	November	Gene Xpert			4	Dry season
39	M	negative	2017	November	Gene Xpert			4	Dry season
46	M	negative	2017	November	Gene Xpert			4	Dry season
28	F	negative	2017	November	Gene Xpert			4	Dry season
60	F	negative	2017	November	Gene Xpert			4	Dry season
47	M	negative	2017	November	Gene Xpert			4	Dry season
67	F	negative	2017	November	Gene Xpert			4	Dry season
46	M	negative	2017	November	Gene Xpert			4	Dry season
37	F	negative	2017	November	Gene Xpert			4	Dry season
61	F	negative	2017	November	Gene Xpert			4	Dry season
45	F	negative	2017	November	Gene Xpert			4	Dry season
62	M	negative	2017	November	Gene Xpert			4	Dry season
55	F	negative	2017	November	Gene Xpert			4	Dry season
55	M	negative	2017	November	Gene Xpert			4	Dry season
43	M	negative	2017	November	Gene Xpert			4	Dry season
56	M	negative	2017	November	Gene Xpert			4	Dry season
49	F	negative	2017	November	Gene Xpert			4	Dry season
18	M	negative	2017	November	Gene Xpert			4	Dry season
18	F	negative	2017	November	Gene Xpert			4	Dry season
1	M	negative	2017	November	Gene Xpert			4	Dry season
49	F	negative	2017	November	Gene Xpert			4	Dry season
29	M	negative	2017	November	Gene Xpert			4	Dry season
55	F	negative	2017	November	Gene Xpert			4	Dry season
23	M	negative	2017	November	Gene Xpert			4	Dry season
44	M	negative	2017	November	Gene Xpert			4	Dry season
33	F	negative	2017	November	Gene Xpert			4	Dry season
25	M	negative	2017	November	Gene Xpert			4	Dry season
47	M	negative	2017	November	Gene Xpert			4	Dry season
41	M	negative	2017	November	Gene Xpert			4	Dry season
71	M	negative	2017	November	Gene Xpert			4	Dry season
68	F	positive	2017	November	Gene Xpert	MEDIUM	Not Resistant	4	Dry season
24	F	negative	2017	November	Gene Xpert			4	Dry season
16	M	negative	2017	November	Gene Xpert			4	Dry season
39	F	negative	2017	November	Gene Xpert			4	Dry season
52	F	negative	2017	November	Gene Xpert			4	Dry season
2	M	negative	2017	November	Gene Xpert			4	Dry season
70	F	negative	2017	November	Gene Xpert			4	Dry season
72	M	negative	2017	November	Gene Xpert			4	Dry season
45	F	negative	2017	November	Gene Xpert			4	Dry season
63	F	negative	2017	November	Gene Xpert			4	Dry season
45	M	negative	2017	November	Gene Xpert			4	Dry season
8	M	negative	2017	November	Gene Xpert			4	Dry season
11	M	negative	2017	November	Gene Xpert			4	Dry season
35	F	negative	2017	November	Gene Xpert			4	Dry season
23	F	negative	2017	November	Gene Xpert			4	Dry season
19	M	negative	2017	November	Gene Xpert			4	Dry season
24	F	negative	2017	November	Gene Xpert			4	Dry season
42	F	negative	2017	November	Gene Xpert			4	Dry season
31	F	negative	2017	November	Gene Xpert			4	Dry season
32	M	negative	2017	November	Gene Xpert			4	Dry season
49	F	negative	2017	November	Gene Xpert			4	Dry season
31	M	negative	2017	November	Gene Xpert			4	Dry season
41	M	negative	2017	November	Gene Xpert			4	Dry season
24	F	negative	2017	November	Gene Xpert			4	Dry season
65	F	negative	2017	November	Gene Xpert			4	Dry season
76	F	negative	2017	November	Gene Xpert			4	Dry season
52	F	negative	2017	November	Gene Xpert			4	Dry season
32	F	negative	2017	November	Gene Xpert			4	Dry season
25	F	negative	2017	November	Gene Xpert			4	Dry season
45	F	negative	2017	November	Gene Xpert			4	Dry season
73	M	negative	2017	November	Gene Xpert			4	Dry season
21	F	negative	2017	November	Gene Xpert			4	Dry season
59	M	negative	2017	November	Gene Xpert			4	Dry season
46	M	positive	2017	November	Gene Xpert	MEDIUM	Not Resistant	4	Dry season
52	M	negative	2017	November	Gene Xpert			4	Dry season
35	M	negative	2017	November	Gene Xpert			4	Dry season
35	M	negative	2017	November	Gene Xpert			4	Dry season
31	F	negative	2017	November	Gene Xpert			4	Dry season
0.916667	M	negative	2017	November	Gene Xpert			4	Dry season
18	F	negative	2017	November	Gene Xpert			4	Dry season
57	F	negative	2017	November	Gene Xpert			4	Dry season
65	M	positive	2017	November	Gene Xpert	MEDIUM	Not Resistant	4	Dry season
56	F	negative	2017	November	Gene Xpert			4	Dry season
42	F	negative	2017	November	Gene Xpert			4	Dry season
31	M	negative	2017	November	Gene Xpert			4	Dry season
25	F	negative	2017	November	Gene Xpert			4	Dry season
17	F	negative	2017	November	Gene Xpert			4	Dry season
26	M	negative	2017	November	Gene Xpert			4	Dry season
56	M	positive	2017	November	Gene Xpert	LOW	Not Resistant	4	Dry season
27	F	negative	2017	November	Gene Xpert			4	Dry season
50	M	negative	2017	November	Gene Xpert			4	Dry season
64	M	negative	2017	November	Gene Xpert			4	Dry season
64	F	negative	2017	November	Gene Xpert			4	Dry season
50	M	negative	2017	November	Gene Xpert			4	Dry season
5	M	negative	2017	November	Gene Xpert			4	Dry season
28	F	negative	2017	November	Gene Xpert			4	Dry season
32	M	negative	2017	November	Gene Xpert			4	Dry season
27	F	negative	2017	November	Gene Xpert			4	Dry season
65	F	negative	2017	November	Gene Xpert			4	Dry season
40	F	negative	2017	November	Gene Xpert			4	Dry season
29	F	negative	2017	November	Gene Xpert			4	Dry season
45	M	negative	2017	November	Gene Xpert			4	Dry season
43	M	negative	2017	December	Gene Xpert			4	Dry season
53	M	negative	2017	December	Gene Xpert			4	Dry season
44	M	negative	2017	December	Gene Xpert			4	Dry season
54	F	negative	2017	December	Gene Xpert			4	Dry season
74	F	negative	2017	December	Gene Xpert			4	Dry season
16	F	negative	2017	December	Gene Xpert			4	Dry season
27	F	negative	2017	December	Gene Xpert			4	Dry season
36	F	negative	2017	December	Gene Xpert			4	Dry season
64	M	negative	2017	December	Gene Xpert			4	Dry season
65	F	negative	2017	December	Gene Xpert			4	Dry season
9	F	negative	2017	December	Gene Xpert			4	Dry season
16	F	negative	2017	December	Gene Xpert			4	Dry season
37	F	negative	2017	December	Gene Xpert			4	Dry season
7	M	negative	2017	December	Gene Xpert			4	Dry season
42	M	negative	2017	December	Gene Xpert			4	Dry season
59	M	negative	2017	December	Gene Xpert			4	Dry season
55	M	positive	2017	December	Gene Xpert	MEDIUM	Not Resistant	4	Dry season
30	F	positive	2017	December	Gene Xpert	MEDIUM	Not Resistant	4	Dry season
67	M	positive	2017	December	Gene Xpert	VERY LOW	Not Resistant	4	Dry season
10	M	negative	2017	December	Gene Xpert			4	Dry season
31	M	negative	2017	December	Gene Xpert			4	Dry season
40	M	negative	2017	December	Gene Xpert			4	Dry season
52	F	negative	2017	December	Gene Xpert			4	Dry season
20	M	negative	2017	December	Gene Xpert			4	Dry season
32	F	negative	2017	December	Gene Xpert			4	Dry season
82	M	positive	2017	December	Gene Xpert	MEDIUM	Not Resistant	4	Dry season
24	M	negative	2017	December	Gene Xpert			4	Dry season
42	F	negative	2017	December	Gene Xpert			4	Dry season
57	F	negative	2017	December	Gene Xpert			4	Dry season
56	F	negative	2017	December	Gene Xpert			4	Dry season
35	F	negative	2017	December	Gene Xpert			4	Dry season
14	F	negative	2017	December	Gene Xpert			4	Dry season
90	F	negative	2017	December	Gene Xpert			4	Dry season
42	F	negative	2017	December	Gene Xpert			4	Dry season
16	F	negative	2017	December	Gene Xpert			4	Dry season
0.25	M	negative	2017	December	Gene Xpert			4	Dry season
60	M	negative	2017	December	Gene Xpert			4	Dry season
0.333333	M	negative	2017	December	Gene Xpert			4	Dry season
25	F	negative	2017	December	Gene Xpert			4	Dry season
78	M	negative	2017	December	Gene Xpert			4	Dry season
26	F	negative	2017	December	Gene Xpert			4	Dry season
15	M	negative	2017	December	Gene Xpert			4	Dry season
47	M	positive	2017	December	Gene Xpert	HIGH	Not Resistant	4	Dry season
31	M	positive	2017	December	Gene Xpert	VERY LOW	Not Resistant	4	Dry season
60	F	negative	2017	December	Gene Xpert			4	Dry season
65	M	negative	2017	December	Gene Xpert			4	Dry season
40	F	positive	2017	December	Gene Xpert	HIGH	Not Resistant	4	Dry season
75	M	negative	2017	December	Gene Xpert			4	Dry season
35	M	negative	2017	December	Gene Xpert			4	Dry season
67	M	negative	2017	December	Gene Xpert			4	Dry season
37	M	negative	2017	December	Gene Xpert			4	Dry season
14	F	negative	2017	December	Gene Xpert			4	Dry season
54	F	negative	2017	December	Gene Xpert			4	Dry season
57	F	negative	2017	December	Gene Xpert			4	Dry season
60	M	negative	2017	December	Gene Xpert			4	Dry season
71	M	negative	2017	December	Gene Xpert			4	Dry season
35	M	negative	2017	December	Gene Xpert			4	Dry season
59	F	negative	2017	December	Gene Xpert			4	Dry season
57	M	positive	2017	December	Gene Xpert	HIGH	Not Resistant	4	Dry season
6	M	negative	2017	December	Gene Xpert			4	Dry season
60	M	negative	2017	December	Gene Xpert			4	Dry season
56	M	positive	2017	December	Gene Xpert	LOW	Not Resistant	4	Dry season
34	M	positive	2017	December	Gene Xpert	LOW	Not Resistant	4	Dry season
0.666667	M	negative	2017	December	Gene Xpert			4	Dry season
27	M	positive	2017	December	Gene Xpert	MEDIUM	Not Resistant	4	Dry season
30	F	negative	2017	December	Gene Xpert			4	Dry season
38	F	negative	2017	December	Gene Xpert			4	Dry season
29	F	positive	2017	December	Gene Xpert	VERY LOW	INDETERMINATE	4	Dry season
41	M	negative	2017	December	Gene Xpert			4	Dry season
40	F	negative	2017	December	Gene Xpert			4	Dry season
48	M	positive	2017	December	Gene Xpert	HIGH	Not Resistant	4	Dry season
31	M	negative	2017	December	Gene Xpert			4	Dry season
0.583333	M	negative	2017	December	Gene Xpert			4	Dry season
47	M	negative	2017	December	Gene Xpert			4	Dry season
60	F	negative	2017	December	Gene Xpert			4	Dry season
62	F	negative	2017	December	Gene Xpert			4	Dry season
56	F	negative	2017	December	Gene Xpert			4	Dry season
29	F	negative	2017	December	Gene Xpert			4	Dry season
65	F	negative	2017	December	Gene Xpert			4	Dry season
35	F	negative	2017	December	Gene Xpert			4	Dry season
35	M	negative	2017	December	Gene Xpert			4	Dry season
33	F	negative	2017	December	Gene Xpert			4	Dry season
74	F	negative	2017	December	Gene Xpert			4	Dry season
50	F	negative	2017	December	Gene Xpert			4	Dry season
50	F	negative	2017	December	Gene Xpert			4	Dry season
32	F	negative	2017	December	Gene Xpert			4	Dry season
58	F	negative	2017	December	Gene Xpert			4	Dry season
13	F	negative	2017	December	Gene Xpert			4	Dry season
26	F	negative	2017	December	Gene Xpert			4	Dry season
43	F	negative	2017	December	Gene Xpert			4	Dry season
70	F	negative	2017	December	Gene Xpert			4	Dry season
64	F	negative	2017	December	Gene Xpert			4	Dry season
51	F	negative	2017	December	Gene Xpert			4	Dry season
75	M	negative	2017	December	Gene Xpert			4	Dry season
89	M	negative	2017	December	Gene Xpert			4	Dry season
83	M	negative	2017	December	Gene Xpert			4	Dry season
55	M	negative	2017	December	Gene Xpert			4	Dry season
51	F	negative	2017	December	Gene Xpert			4	Dry season
37	M	negative	2017	December	Gene Xpert			4	Dry season
51	M	negative	2017	December	Gene Xpert			4	Dry season
41	F	negative	2017	December	Gene Xpert			4	Dry season
18	F	negative	2017	December	Gene Xpert			4	Dry season
7	M	negative	2017	December	Gene Xpert			4	Dry season
69	M	negative	2017	December	Gene Xpert			4	Dry season
54	F	negative	2017	December	Gene Xpert			4	Dry season
75	M	negative	2017	December	Gene Xpert			4	Dry season
40	M	negative	2017	December	Gene Xpert			4	Dry season
49	F	positive	2017	December	Gene Xpert	LOW	Not Resistant	4	Dry season
60	M	positive	2017	December	Gene Xpert	HIGH	Not Resistant	4	Dry season
61	M	negative	2017	December	Gene Xpert			4	Dry season
48	M	negative	2017	December	Gene Xpert			4	Dry season
80	M	negative	2017	December	Gene Xpert			4	Dry season
23	M	negative	2017	December	Gene Xpert			4	Dry season
72	M	negative	2017	December	Gene Xpert			4	Dry season
73	M	positive	2017	December	Gene Xpert	HIGH	Not Resistant	4	Dry season
49	F	negative	2017	December	Gene Xpert			4	Dry season
61	F	negative	2017	December	Gene Xpert			4	Dry season
50	M	positive	2017	December	Gene Xpert	HIGH	Not Resistant	4	Dry season
25	F	positive	2017	December	Gene Xpert	HIGH	Not Resistant	4	Dry season
58	F	negative	2017	December	Gene Xpert			4	Dry season
24	F	negative	2017	December	Gene Xpert			4	Dry season
55	F	negative	2017	December	Gene Xpert			4	Dry season
74	F	negative	2017	December	Gene Xpert			4	Dry season
46	M	positive	2017	December	Gene Xpert	LOW	Not Resistant	4	Dry season
25	F	negative	2017	December	Gene Xpert			4	Dry season
55	F	negative	2017	December	Gene Xpert			4	Dry season
42	F	negative	2017	December	Gene Xpert			4	Dry season
81	F	negative	2017	December	Gene Xpert			4	Dry season
31	M	negative	2017	December	Gene Xpert			4	Dry season
45	M	positive	2017	December	Gene Xpert	HIGH	Not Resistant	4	Dry season
35	F	negative	2017	December	Gene Xpert			4	Dry season
64	F	negative	2017	December	Gene Xpert			4	Dry season
59	M	negative	2017	December	Gene Xpert			4	Dry season
58	F	negative	2017	December	Gene Xpert			4	Dry season
32	M	negative	2017	December	Gene Xpert			4	Dry season
19	M	negative	2017	December	Gene Xpert			4	Dry season
61	F	negative	2017	December	Gene Xpert			4	Dry season
47	F	negative	2017	December	Gene Xpert			4	Dry season
31	F	negative	2017	December	Gene Xpert			4	Dry season
63	M	negative	2017	December	Gene Xpert			4	Dry season
17	F	negative	2017	December	Gene Xpert			4	Dry season
17	F	negative	2017	December	Gene Xpert			4	Dry season
48	F	negative	2017	December	Gene Xpert			4	Dry season
45	M	negative	2017	December	Gene Xpert			4	Dry season
27	M	negative	2017	December	Gene Xpert			4	Dry season
67	M	positive	2017	December	Gene Xpert	VERY LOW	Not Resistant	4	Dry season
24	M	negative	2017	December	Gene Xpert			4	Dry season
14	M	negative	2017	December	Gene Xpert			4	Dry season
64	M	negative	2018	January	Gene Xpert			1	Dry season
15	M	negative	2018	January	Gene Xpert			1	Dry season
67	M	negative	2018	January	Gene Xpert			1	Dry season
62	F	negative	2018	January	Gene Xpert			1	Dry season
33	F	negative	2018	January	Gene Xpert			1	Dry season
53	M	negative	2018	January	Gene Xpert			1	Dry season
60	F	negative	2018	January	Gene Xpert			1	Dry season
65	F	negative	2018	January	Gene Xpert			1	Dry season
26	F	negative	2018	January	Gene Xpert			1	Dry season
28	M	negative	2018	January	Gene Xpert			1	Dry season
51	M	negative	2018	January	Gene Xpert			1	Dry season
50	M	negative	2018	January	Gene Xpert			1	Dry season
48	F	negative	2018	January	Gene Xpert			1	Dry season
25	M	negative	2018	January	Gene Xpert			1	Dry season
78	M	negative	2018	January	Gene Xpert			1	Dry season
72	M	negative	2018	January	Gene Xpert			1	Dry season
45	M	negative	2018	January	Gene Xpert			1	Dry season
25	M	negative	2018	January	Gene Xpert			1	Dry season
33	M	positive	2018	January	Gene Xpert	MEDIUM	Not Resistant	1	Dry season
42	M	negative	2018	January	Gene Xpert			1	Dry season
53	F	negative	2018	January	Gene Xpert			1	Dry season
45	F	negative	2018	January	Gene Xpert			1	Dry season
22	M	negative	2018	January	Gene Xpert			1	Dry season
53	M	negative	2018	January	Gene Xpert			1	Dry season
78	F	negative	2018	January	Gene Xpert			1	Dry season
14	F	negative	2018	January	Gene Xpert			1	Dry season
33	M	negative	2018	January	Gene Xpert			1	Dry season
51	F	negative	2018	January	Gene Xpert			1	Dry season
73	M	negative	2018	January	Gene Xpert			1	Dry season
15	F	negative	2018	January	Gene Xpert			1	Dry season
57	F	negative	2018	January	Gene Xpert			1	Dry season
72	F	negative	2018	January	Gene Xpert			1	Dry season
51	F	negative	2018	January	Gene Xpert			1	Dry season
69	F	negative	2018	January	Gene Xpert			1	Dry season
54	M	negative	2018	January	Gene Xpert			1	Dry season
60	F	negative	2018	January	Gene Xpert			1	Dry season
60	F	negative	2018	January	Gene Xpert			1	Dry season
15	F	negative	2018	January	Gene Xpert			1	Dry season
65	F	negative	2018	January	Gene Xpert			1	Dry season
16	F	negative	2018	January	Gene Xpert			1	Dry season
8	F	negative	2018	January	Gene Xpert			1	Dry season
30	M	negative	2018	January	Gene Xpert			1	Dry season
65	M	negative	2018	January	Gene Xpert			1	Dry season
32	F	negative	2018	January	Gene Xpert			1	Dry season
61	F	negative	2018	January	Gene Xpert			1	Dry season
39	F	negative	2018	January	Gene Xpert			1	Dry season
70	M	negative	2018	January	Gene Xpert			1	Dry season
52	F	negative	2018	January	Gene Xpert			1	Dry season
46	M	negative	2018	January	Gene Xpert			1	Dry season
81	F	negative	2018	January	Gene Xpert			1	Dry season
34	M	negative	2018	January	Gene Xpert			1	Dry season
20	M	negative	2018	January	Gene Xpert			1	Dry season
0.25	F	positive	2018	January	Gene Xpert	LOW	Not Resistant	1	Dry season
35	F	negative	2018	January	Gene Xpert			1	Dry season
15	F	negative	2018	January	Gene Xpert			1	Dry season
68	F	negative	2018	January	Gene Xpert			1	Dry season
67	F	negative	2018	January	Gene Xpert			1	Dry season
60	F	negative	2018	January	Gene Xpert			1	Dry season
65	F	positive	2018	January	Gene Xpert	LOW	Not Resistant	1	Dry season
1	M	negative	2018	January	Gene Xpert			1	Dry season
52	F	negative	2018	January	Gene Xpert			1	Dry season
64	F	negative	2018	January	Gene Xpert			1	Dry season
47	M	positive	2018	January	Gene Xpert	LOW	Not Resistant	1	Dry season
37	F	negative	2018	January	Gene Xpert			1	Dry season
70	M	negative	2018	January	Gene Xpert			1	Dry season
81	F	negative	2018	January	Gene Xpert			1	Dry season
43	F	positive	2018	January	Gene Xpert	VERY LOW	Not Resistant	1	Dry season
52	M	negative	2018	January	Gene Xpert			1	Dry season
61	M	negative	2018	January	Gene Xpert			1	Dry season
47	M	negative	2018	January	Gene Xpert			1	Dry season
36	M	negative	2018	January	Gene Xpert			1	Dry season
29	M	positive	2018	January	Gene Xpert	MEDIUM	Not Resistant	1	Dry season
60	M	negative	2018	January	Gene Xpert			1	Dry season
24	F	negative	2018	January	Gene Xpert			1	Dry season
75	F	negative	2018	January	Gene Xpert			1	Dry season
18	M	negative	2018	January	Gene Xpert			1	Dry season
65	M	negative	2018	January	Gene Xpert			1	Dry season
24	F	negative	2018	January	Gene Xpert			1	Dry season
50	M	negative	2018	January	Gene Xpert			1	Dry season
3	F	negative	2018	January	Gene Xpert			1	Dry season
40	F	negative	2018	January	Gene Xpert			1	Dry season
7	M	negative	2018	January	Gene Xpert			1	Dry season
50	F	negative	2018	January	Gene Xpert			1	Dry season
38	F	negative	2018	January	Gene Xpert			1	Dry season
80	F	negative	2018	January	Gene Xpert			1	Dry season
55	M	negative	2018	January	Gene Xpert			1	Dry season
75	F	negative	2018	January	Gene Xpert			1	Dry season
18	F	negative	2018	January	Gene Xpert			1	Dry season
49	M	negative	2018	January	Gene Xpert			1	Dry season
47	M	positive	2018	January	Gene Xpert	HIGH	Not Resistant	1	Dry season
0.25	F	negative	2017	January	Gene Xpert			1	Dry season
28	M	negative	2017	January	Gene Xpert			1	Dry season
70	M	negative	2017	January	Gene Xpert			1	Dry season
55	M	positive	2017	January	Gene Xpert	MEDIUM	Not Resistant	1	Dry season
65	M	negative	2017	January	Gene Xpert			1	Dry season
42	F	negative	2017	January	Gene Xpert			1	Dry season
35	M	positive	2017	January	Gene Xpert	HIGH	Not Resistant	1	Dry season
89	F	negative	2017	January	Gene Xpert			1	Dry season
72	F	negative	2018	January	Gene Xpert			1	Dry season
77	F	negative	2018	January	Gene Xpert			1	Dry season
58	M	negative	2018	January	Gene Xpert			1	Dry season
74	M	positive	2018	January	Gene Xpert	HIGH	Not Resistant	1	Dry season
25	F	negative	2018	January	Gene Xpert			1	Dry season
35	M	positive	2018	January	Gene Xpert	MEDIUM	Not Resistant	1	Dry season
63	M	positive	2018	January	Gene Xpert	VERY LOW	Not Resistant	1	Dry season
54	F	negative	2018	January	Gene Xpert			1	Dry season
20	F	negative	2018	January	Gene Xpert			1	Dry season
40	F	negative	2018	January	Gene Xpert			1	Dry season
47	F	negative	2018	January	Gene Xpert			1	Dry season
72	F	negative	2018	January	Gene Xpert			1	Dry season
34	M	negative	2018	January	Gene Xpert			1	Dry season
33	F	negative	2018	January	Gene Xpert			1	Dry season
45	M	negative	2018	January	Gene Xpert			1	Dry season
45	M	positive	2018	January	Gene Xpert	HIGH	Not Resistant	1	Dry season
72	M	negative	2018	January	Gene Xpert			1	Dry season
72	F	negative	2018	January	Gene Xpert			1	Dry season
15	F	negative	2018	January	Gene Xpert			1	Dry season
70	F	negative	2018	January	Gene Xpert			1	Dry season
37	M	negative	2018	January	Gene Xpert			1	Dry season
32	F	negative	2018	January	Gene Xpert			1	Dry season
10	F	negative	2018	January	Gene Xpert			1	Dry season
0.0833333	F	negative	2018	January	Gene Xpert			1	Dry season
95	F	negative	2018	January	Gene Xpert			1	Dry season
50	M	negative	2018	January	Gene Xpert			1	Dry season
6	F	negative	2018	January	Gene Xpert			1	Dry season
46	F	negative	2018	January	Gene Xpert			1	Dry season
94	F	negative	2018	January	Gene Xpert			1	Dry season
42	M	negative	2018	January	Gene Xpert			1	Dry season
66	M	negative	2018	January	Gene Xpert			1	Dry season
37	M	negative	2018	January	Gene Xpert			1	Dry season
39	F	negative	2018	January	Gene Xpert			1	Dry season
48	F	negative	2018	January	Gene Xpert			1	Dry season
84	F	negative	2018	February	Gene Xpert			1	Dry season
30	F	negative	2018	February	Gene Xpert			1	Dry season
4	M	negative	2018	February	Gene Xpert			1	Dry season
10	F	negative	2018	February	Gene Xpert			1	Dry season
68	M	negative	2018	February	Gene Xpert			1	Dry season
39	F	negative	2018	February	Gene Xpert			1	Dry season
36	F	negative	2018	February	Gene Xpert			1	Dry season
35	F	negative	2018	February	Gene Xpert			1	Dry season
81	F	negative	2018	February	Gene Xpert			1	Dry season
56	M	negative	2018	February	Gene Xpert			1	Dry season
45	M	negative	2018	February	Gene Xpert			1	Dry season
31	M	negative	2018	February	Gene Xpert			1	Dry season
53	M	negative	2018	February	Gene Xpert			1	Dry season
25	F	negative	2018	February	Gene Xpert			1	Dry season
59	M	negative	2018	February	Gene Xpert			1	Dry season
42	M	positive	2018	February	Gene Xpert	LOW	Not Resistant	1	Dry season
1	F	negative	2018	February	Gene Xpert			1	Dry season
47	F	negative	2018	February	Gene Xpert			1	Dry season
64	M	negative	2018	February	Gene Xpert			1	Dry season
65	M	positive	2018	February	Gene Xpert	MEDIUM	Not Resistant	1	Dry season
60	F	negative	2018	February	Gene Xpert			1	Dry season
53	F	negative	2018	February	Gene Xpert			1	Dry season
16	M	negative	2018	February	Gene Xpert			1	Dry season
65	F	negative	2018	February	Gene Xpert			1	Dry season
54	M	negative	2018	February	Gene Xpert			1	Dry season
56	M	negative	2018	February	Gene Xpert			1	Dry season
69	M	negative	2018	February	Gene Xpert			1	Dry season
51	F	negative	2018	February	Gene Xpert			1	Dry season
20	F	negative	2018	February	Gene Xpert			1	Dry season
64	M	positive	2018	February	Gene Xpert	VERY LOW	Not Resistant	1	Dry season
38	F	negative	2018	February	Gene Xpert			1	Dry season
34	F	negative	2018	February	Gene Xpert			1	Dry season
7	F	negative	2018	February	Gene Xpert			1	Dry season
59	F	positive	2018	February	Gene Xpert	LOW	Not Resistant	1	Dry season
66	F	negative	2018	February	Gene Xpert			1	Dry season
65	M	negative	2018	February	Gene Xpert			1	Dry season
63	F	negative	2018	February	Gene Xpert			1	Dry season
71	M	negative	2018	February	Gene Xpert			1	Dry season
29	F	negative	2018	February	Gene Xpert			1	Dry season
38	F	negative	2018	February	Gene Xpert			1	Dry season
0.25	M	negative	2018	February	Gene Xpert			1	Dry season
25	F	negative	2018	February	Gene Xpert			1	Dry season
45	M	negative	2018	February	Gene Xpert			1	Dry season
42	F	negative	2018	February	Gene Xpert			1	Dry season
47	F	negative	2018	February	Gene Xpert			1	Dry season
36	M	negative	2018	February	Gene Xpert			1	Dry season
68	F	negative	2018	February	Gene Xpert			1	Dry season
87	M	negative	2018	February	Gene Xpert			1	Dry season
33	F	negative	2018	February	Gene Xpert			1	Dry season
68	F	negative	2018	February	Gene Xpert			1	Dry season
30	F	negative	2018	February	Gene Xpert			1	Dry season
47	M	positive	2018	February	Gene Xpert	MEDIUM	Not Resistant	1	Dry season
32	F	positive	2018	February	Gene Xpert	LOW	Not Resistant	1	Dry season
52	M	negative	2018	February	Gene Xpert			1	Dry season
23	F	negative	2018	February	Gene Xpert			1	Dry season
61	M	negative	2018	February	Gene Xpert			1	Dry season
50	M	negative	2018	February	Gene Xpert			1	Dry season
51	F	positive	2018	February	Gene Xpert	LOW	Not Resistant	1	Dry season
25	F	negative	2018	February	Gene Xpert			1	Dry season
22	F	negative	2018	February	Gene Xpert			1	Dry season
73	F	negative	2018	February	Gene Xpert			1	Dry season
40	F	negative	2018	February	Gene Xpert			1	Dry season
92	F	negative	2018	February	Gene Xpert			1	Dry season
55	F	negative	2018	February	Gene Xpert			1	Dry season
75	M	negative	2018	February	Gene Xpert			1	Dry season
35	F	negative	2018	February	Gene Xpert			1	Dry season
53	M	negative	2018	February	Gene Xpert			1	Dry season
29	M	negative	2018	February	Gene Xpert			1	Dry season
46	M	negative	2018	February	Gene Xpert			1	Dry season
43	M	negative	2018	February	Gene Xpert			1	Dry season
37	M	negative	2018	February	Gene Xpert			1	Dry season
25	F	negative	2018	February	Gene Xpert			1	Dry season
63	F	negative	2018	February	Gene Xpert			1	Dry season
59	M	negative	2018	February	Gene Xpert			1	Dry season
73	M	positive	2018	February	Gene Xpert	LOW	Not Resistant	1	Dry season
65	F	negative	2018	February	Gene Xpert			1	Dry season
88	M	negative	2018	February	Gene Xpert			1	Dry season
45	F	negative	2018	February	Gene Xpert			1	Dry season
40	F	negative	2018	February	Gene Xpert			1	Dry season
56	F	negative	2018	February	Gene Xpert			1	Dry season
29	F	negative	2018	February	Gene Xpert			1	Dry season
74	M	negative	2018	February	Gene Xpert			1	Dry season
43	M	negative	2018	February	Gene Xpert			1	Dry season
24	M	negative	2018	February	Gene Xpert			1	Dry season
31	F	negative	2018	February	Gene Xpert			1	Dry season
47	M	negative	2018	February	Gene Xpert			1	Dry season
38	F	negative	2018	February	Gene Xpert			1	Dry season
51	M	negative	2018	February	Gene Xpert			1	Dry season
40	F	negative	2018	February	Gene Xpert			1	Dry season
42	F	negative	2018	February	Gene Xpert			1	Dry season
46	M	negative	2018	February	Gene Xpert			1	Dry season
22	F	negative	2018	February	Gene Xpert			1	Dry season
43	F	negative	2018	February	Gene Xpert			1	Dry season
5	M	negative	2018	February	Gene Xpert			1	Dry season
85	F	negative	2018	February	Gene Xpert			1	Dry season
15	F	negative	2018	February	Gene Xpert			1	Dry season
64	M	positive	2018	February	Gene Xpert	MEDIUM	Not Resistant	1	Dry season
46	F	negative	2018	February	Gene Xpert			1	Dry season
80	M	negative	2018	February	Gene Xpert			1	Dry season
11	F	negative	2018	February	Gene Xpert			1	Dry season
45	F	negative	2018	February	Gene Xpert			1	Dry season
9	M	positive	2018	February	Gene Xpert	MEDIUM	Not Resistant	1	Dry season
40	F	negative	2018	February	Gene Xpert			1	Dry season
35	F	negative	2018	February	Gene Xpert			1	Dry season
62	F	negative	2018	February	Gene Xpert			1	Dry season
65	M	negative	2018	February	Gene Xpert			1	Dry season
53	M	negative	2018	February	Gene Xpert			1	Dry season
31	M	positive	2018	February	Gene Xpert	HIGH	Not Resistant	1	Dry season
50	F	negative	2018	February	Gene Xpert			1	Dry season
77	M	negative	2018	February	Gene Xpert			1	Dry season
17	F	negative	2018	February	Gene Xpert			1	Dry season
50	F	negative	2018	February	Gene Xpert			1	Dry season
51	M	negative	2018	February	Gene Xpert			1	Dry season
34	M	negative	2018	February	Gene Xpert			1	Dry season
17	M	negative	2018	February	Gene Xpert			1	Dry season
45	F	negative	2018	February	Gene Xpert			1	Dry season
35	F	negative	2018	February	Gene Xpert			1	Dry season
56	M	negative	2018	February	Gene Xpert			1	Dry season
58	M	negative	2018	February	Gene Xpert			1	Dry season
32	F	negative	2018	February	Gene Xpert			1	Dry season
17	F	negative	2018	February	Gene Xpert			1	Dry season
16	M	negative	2018	February	Gene Xpert			1	Dry season
15	M	negative	2018	February	Gene Xpert			1	Dry season
7	M	negative	2018	February	Gene Xpert			1	Dry season
55	F	negative	2017	February	Gene Xpert			1	Dry season
24	F	negative	2017	February	Gene Xpert			1	Dry season
33	M	positive	2017	February	Gene Xpert	MEDIUM	Not Resistant	1	Dry season
22	F	negative	2017	February	Gene Xpert			1	Dry season
50	F	negative	2017	February	Gene Xpert			1	Dry season
26	F	negative	2017	February	Gene Xpert			1	Dry season
28	M	negative	2017	February	Gene Xpert			1	Dry season
81	F	negative	2017	February	Gene Xpert			1	Dry season
60	M	negative	2017	February	Gene Xpert			1	Dry season
24	M	negative	2017	February	Gene Xpert			1	Dry season
73	M	negative	2017	February	Gene Xpert			1	Dry season
61	F	negative	2017	February	Gene Xpert			1	Dry season
39	M	negative	2018	March	Gene Xpert			1	Rainy season
60	F	negative	2018	March	Gene Xpert			1	Rainy season
45	F	negative	2018	March	Gene Xpert			1	Rainy season
40	F	negative	2018	March	Gene Xpert			1	Rainy season
45	M	negative	2018	March	Gene Xpert			1	Rainy season
20	M	positive	2018	March	Gene Xpert	HIGH	Not Resistant	1	Rainy season
45	M	negative	2018	March	Gene Xpert			1	Rainy season
44	M	negative	2018	March	Gene Xpert			1	Rainy season
72	M	negative	2018	March	Gene Xpert			1	Rainy season
54	M	negative	2018	March	Gene Xpert			1	Rainy season
54	M	negative	2018	March	Gene Xpert			1	Rainy season
57	F	negative	2018	March	Gene Xpert			1	Rainy season
57	F	negative	2018	March	Gene Xpert			1	Rainy season
34	F	positive	2018	March	Gene Xpert	MEDIUM	Not Resistant	1	Rainy season
64	F	negative	2018	March	Gene Xpert			1	Rainy season
28	F	negative	2018	March	Gene Xpert			1	Rainy season
65	M	negative	2018	March	Gene Xpert			1	Rainy season
59	M	negative	2018	March	Gene Xpert			1	Rainy season
30	F	negative	2018	March	Gene Xpert			1	Rainy season
46	F	negative	2018	March	Gene Xpert			1	Rainy season
45	M	negative	2018	March	Gene Xpert			1	Rainy season
57	F	negative	2018	March	Gene Xpert			1	Rainy season
14	M	negative	2018	March	Gene Xpert			1	Rainy season
6	F	negative	2018	March	Gene Xpert			1	Rainy season
3	F	negative	2018	March	Gene Xpert			1	Rainy season
22	F	negative	2018	March	Gene Xpert			1	Rainy season
80	F	negative	2018	March	Gene Xpert			1	Rainy season
83	M	negative	2018	March	Gene Xpert			1	Rainy season
88	M	negative	2018	March	Gene Xpert			1	Rainy season
48	M	positive	2018	March	Gene Xpert	LOW	Not Resistant	1	Rainy season
70	F	negative	2018	March	Gene Xpert			1	Rainy season
57	M	negative	2018	March	Gene Xpert			1	Rainy season
23	M	negative	2018	March	Gene Xpert			1	Rainy season
81	F	negative	2018	March	Gene Xpert			1	Rainy season
29	M	negative	2018	March	Gene Xpert			1	Rainy season
41	M	negative	2018	March	Gene Xpert			1	Rainy season
50	F	negative	2018	March	Gene Xpert			1	Rainy season
27	M	negative	2018	March	Gene Xpert			1	Rainy season
35	F	negative	2018	March	Gene Xpert			1	Rainy season
36	F	negative	2018	March	Gene Xpert			1	Rainy season
49	F	negative	2018	March	Gene Xpert			1	Rainy season
52	F	negative	2018	March	Gene Xpert			1	Rainy season
62	M	negative	2018	March	Gene Xpert			1	Rainy season
60	M	positive	2018	March	Gene Xpert	HIGH	Not Resistant	1	Rainy season
27	M	positive	2018	March	Gene Xpert	MEDIUM	Not Resistant	1	Rainy season
43	F	negative	2018	March	Gene Xpert			1	Rainy season
77	M	negative	2018	March	Gene Xpert			1	Rainy season
36	M	negative	2018	March	Gene Xpert			1	Rainy season
24	F	positive	2018	March	Gene Xpert	MEDIUM	Not Resistant	1	Rainy season
73	M	negative	2018	March	Gene Xpert			1	Rainy season
62	M	negative	2018	March	Gene Xpert			1	Rainy season
40	F	negative	2018	March	Gene Xpert			1	Rainy season
49	M	negative	2018	March	Gene Xpert			1	Rainy season
29	M	positive	2018	March	Gene Xpert	LOW	Not Resistant	1	Rainy season
26	F	negative	2018	March	Gene Xpert			1	Rainy season
37	F	negative	2018	March	Gene Xpert			1	Rainy season
15	M	negative	2018	March	Gene Xpert			1	Rainy season
42	M	negative	2018	March	Gene Xpert			1	Rainy season
49	F	positive	2018	March	Gene Xpert	MEDIUM	Not Resistant	1	Rainy season
59	F	negative	2018	March	Gene Xpert			1	Rainy season
47	F	negative	2018	March	Gene Xpert			1	Rainy season
57	M	negative	2018	March	Gene Xpert			1	Rainy season
58	M	negative	2018	March	Gene Xpert			1	Rainy season
52	F	negative	2018	March	Gene Xpert			1	Rainy season
71	M	negative	2018	March	Gene Xpert			1	Rainy season
62	M	negative	2018	March	Gene Xpert			1	Rainy season
34	M	negative	2018	March	Gene Xpert			1	Rainy season
48	M	negative	2018	March	Gene Xpert			1	Rainy season
4	F	negative	2018	March	Gene Xpert			1	Rainy season
76	M	negative	2018	March	Gene Xpert			1	Rainy season
3	F	negative	2018	March	Gene Xpert			1	Rainy season
19	F	negative	2018	March	Gene Xpert			1	Rainy season
43	M	negative	2018	March	Gene Xpert			1	Rainy season
58	F	negative	2018	March	Gene Xpert			1	Rainy season
60	F	negative	2018	March	Gene Xpert			1	Rainy season
22	F	negative	2018	March	Gene Xpert			1	Rainy season
6	M	negative	2018	March	Gene Xpert			1	Rainy season
45	F	negative	2018	March	Gene Xpert			1	Rainy season
18	F	negative	2018	March	Gene Xpert			1	Rainy season
11	M	negative	2018	March	Gene Xpert			1	Rainy season
60	F	negative	2018	March	Gene Xpert			1	Rainy season
61	F	negative	2018	March	Gene Xpert			1	Rainy season
25	F	negative	2018	March	Gene Xpert			1	Rainy season
59	F	negative	2018	March	Gene Xpert			1	Rainy season
15	F	negative	2018	March	Gene Xpert			1	Rainy season
43	M	negative	2018	March	Gene Xpert			1	Rainy season
49	M	negative	2018	March	Gene Xpert			1	Rainy season
43	M	negative	2018	March	Gene Xpert			1	Rainy season
35	M	negative	2018	March	Gene Xpert			1	Rainy season
61	F	negative	2018	March	Gene Xpert			1	Rainy season
41	M	negative	2018	March	Gene Xpert			1	Rainy season
53	F	negative	2018	March	Gene Xpert			1	Rainy season
19	F	negative	2018	March	Gene Xpert			1	Rainy season
31	F	negative	2018	March	Gene Xpert			1	Rainy season
88	M	negative	2018	March	Gene Xpert			1	Rainy season
63	M	negative	2018	March	Gene Xpert			1	Rainy season
48	M	positive	2018	March	Gene Xpert	LOW	Not Resistant	1	Rainy season
24	F	negative	2018	March	Gene Xpert			1	Rainy season
1	M	negative	2018	March	Gene Xpert			1	Rainy season
37	F	negative	2018	March	Gene Xpert			1	Rainy season
60	F	negative	2018	March	Gene Xpert			1	Rainy season
24	M	negative	2018	March	Gene Xpert			1	Rainy season
38	M	positive	2018	March	Gene Xpert	HIGH	Not Resistant	1	Rainy season
49	F	negative	2018	March	Gene Xpert			1	Rainy season
59	M	negative	2018	March	Gene Xpert			1	Rainy season
55	F	negative	2018	March	Gene Xpert			1	Rainy season
24	F	negative	2018	March	Gene Xpert			1	Rainy season
20	M	negative	2018	March	Gene Xpert			1	Rainy season
16	F	negative	2018	March	Gene Xpert			1	Rainy season
18	M	negative	2018	March	Gene Xpert			1	Rainy season
19	M	negative	2018	March	Gene Xpert			1	Rainy season
17	M	negative	2018	March	Gene Xpert			1	Rainy season
17	M	negative	2018	March	Gene Xpert			1	Rainy season
41	M	positive	2018	March	Gene Xpert	MEDIUM	Not Resistant	1	Rainy season
43	M	negative	2018	March	Gene Xpert			1	Rainy season
37	M	negative	2018	March	Gene Xpert			1	Rainy season
80	M	negative	2018	March	Gene Xpert			1	Rainy season
60	F	negative	2018	March	Gene Xpert			1	Rainy season
62	F	negative	2018	March	Gene Xpert			1	Rainy season
75	M	negative	2018	March	Gene Xpert			1	Rainy season
45	M	negative	2018	March	Gene Xpert			1	Rainy season
80	F	negative	2018	March	Gene Xpert			1	Rainy season
41	M	positive	2018	March	Gene Xpert	MEDIUM	Not Resistant	1	Rainy season
83	M	negative	2018	March	Gene Xpert			1	Rainy season
63	F	negative	2018	March	Gene Xpert			1	Rainy season
16	F	negative	2018	March	Gene Xpert			1	Rainy season
18	M	positive	2018	March	Gene Xpert	HIGH	Not Resistant	1	Rainy season
42	M	positive	2018	March	Gene Xpert	MEDIUM	Not Resistant	1	Rainy season
46	F	negative	2018	March	Gene Xpert			1	Rainy season
62	F	negative	2018	March	Gene Xpert			1	Rainy season
69	F	negative	2018	March	Gene Xpert			1	Rainy season
51	M	positive	2018	March	Gene Xpert	MEDIUM	Not Resistant	1	Rainy season
59	F	negative	2018	March	Gene Xpert			1	Rainy season
43	F	negative	2018	March	Gene Xpert			1	Rainy season
36	F	negative	2018	March	Gene Xpert			1	Rainy season
40	M	negative	2018	March	Gene Xpert			1	Rainy season
42	M	negative	2018	March	Gene Xpert			1	Rainy season
46	F	negative	2018	March	Gene Xpert			1	Rainy season
35	M	negative	2018	March	Gene Xpert			1	Rainy season
62	F	negative	2018	March	Gene Xpert			1	Rainy season
28	F	negative	2018	April	Gene Xpert			2	Rainy season
78	M	negative	2018	April	Gene Xpert			2	Rainy season
52	F	negative	2018	April	Gene Xpert			2	Rainy season
60	M	negative	2018	April	Gene Xpert			2	Rainy season
67	M	negative	2018	April	Gene Xpert			2	Rainy season
14	F	positive	2018	April	Gene Xpert	MEDIUM	Not Resistant	2	Rainy season
20	F	negative	2018	April	Gene Xpert			2	Rainy season
35	M	negative	2018	April	Gene Xpert			2	Rainy season
35	F	negative	2018	April	Gene Xpert			2	Rainy season
39	M	negative	2018	April	Gene Xpert			2	Rainy season
58	F	negative	2018	April	Gene Xpert			2	Rainy season
64	F	negative	2018	April	Gene Xpert			2	Rainy season
13	F	negative	2018	April	Gene Xpert			2	Rainy season
29	M	negative	2018	April	Gene Xpert			2	Rainy season
27	F	negative	2018	April	Gene Xpert			2	Rainy season
81	M	negative	2018	April	Gene Xpert			2	Rainy season
63	M	negative	2018	April	Gene Xpert			2	Rainy season
67	M	negative	2018	April	Gene Xpert			2	Rainy season
42	M	positive	2018	April	Gene Xpert	MEDIUM	Not Resistant	2	Rainy season
60	M	negative	2018	April	Gene Xpert			2	Rainy season
80	M	negative	2018	April	Gene Xpert			2	Rainy season
61	F	negative	2018	April	Gene Xpert			2	Rainy season
51	F	negative	2018	April	Gene Xpert			2	Rainy season
31	F	negative	2018	April	Gene Xpert			2	Rainy season
41	F	negative	2018	April	Gene Xpert			2	Rainy season
39	F	positive	2018	April	Gene Xpert	HIGH	Not Resistant	2	Rainy season
32	M	negative	2018	April	Gene Xpert			2	Rainy season
66	M	negative	2018	April	Gene Xpert			2	Rainy season
60	M	negative	2018	April	Gene Xpert			2	Rainy season
21	F	negative	2018	April	Gene Xpert			2	Rainy season
66	F	negative	2018	April	Gene Xpert			2	Rainy season
30	F	negative	2018	April	Gene Xpert			2	Rainy season
38	F	negative	2018	April	Gene Xpert			2	Rainy season
69	F	negative	2018	April	Gene Xpert			2	Rainy season
47	F	negative	2018	April	Gene Xpert			2	Rainy season
40	F	negative	2018	April	Gene Xpert			2	Rainy season
32	M	negative	2018	April	Gene Xpert			2	Rainy season
26	F	negative	2018	April	Gene Xpert			2	Rainy season
53	M	negative	2018	April	Gene Xpert			2	Rainy season
53	M	negative	2018	April	Gene Xpert			2	Rainy season
81	F	negative	2018	April	Gene Xpert			2	Rainy season
46	F	negative	2018	April	Gene Xpert			2	Rainy season
81	M	negative	2018	April	Gene Xpert			2	Rainy season
72	F	negative	2018	April	Gene Xpert			2	Rainy season
58	F	negative	2018	April	Gene Xpert			2	Rainy season
61	F	negative	2018	April	Gene Xpert			2	Rainy season
45	F	negative	2018	April	Gene Xpert			2	Rainy season
8	F	negative	2018	April	Gene Xpert			2	Rainy season
39	M	negative	2018	April	Gene Xpert			2	Rainy season
63	M	negative	2018	April	Gene Xpert			2	Rainy season
31	F	negative	2018	April	Gene Xpert			2	Rainy season
76	F	negative	2018	April	Gene Xpert			2	Rainy season
20	F	negative	2018	April	Gene Xpert			2	Rainy season
45	F	negative	2018	April	Gene Xpert			2	Rainy season
40	F	negative	2018	April	Gene Xpert			2	Rainy season
45	F	negative	2018	April	Gene Xpert			2	Rainy season
37	M	negative	2018	April	Gene Xpert			2	Rainy season
26	M	negative	2018	April	Gene Xpert			2	Rainy season
57	F	negative	2018	April	Gene Xpert			2	Rainy season
33	F	negative	2018	April	Gene Xpert			2	Rainy season
2	F	negative	2018	April	Gene Xpert			2	Rainy season
81	F	negative	2018	April	Gene Xpert			2	Rainy season
70	F	negative	2018	April	Gene Xpert			2	Rainy season
29	F	negative	2018	April	Gene Xpert			2	Rainy season
68	F	negative	2018	April	Gene Xpert			2	Rainy season
1	M	negative	2018	April	Gene Xpert			2	Rainy season
76	F	negative	2018	April	Gene Xpert			2	Rainy season
13	F	negative	2018	April	Gene Xpert			2	Rainy season
56	M	negative	2018	April	Gene Xpert			2	Rainy season
67	F	negative	2018	April	Gene Xpert			2	Rainy season
40	F	negative	2018	April	Gene Xpert			2	Rainy season
26	F	negative	2018	April	Gene Xpert			2	Rainy season
50	F	negative	2018	April	Gene Xpert			2	Rainy season
35	F	negative	2018	April	Gene Xpert			2	Rainy season
60	F	negative	2018	April	Gene Xpert			2	Rainy season
20	F	negative	2018	April	Gene Xpert			2	Rainy season
52	M	negative	2018	April	Gene Xpert			2	Rainy season
12	M	negative	2018	April	Gene Xpert			2	Rainy season
45	F	negative	2018	April	Gene Xpert			2	Rainy season
21	M	negative	2018	April	Gene Xpert			2	Rainy season
32	F	negative	2018	April	Gene Xpert			2	Rainy season
2	M	negative	2018	April	Gene Xpert			2	Rainy season
15	F	negative	2018	April	Gene Xpert			2	Rainy season
55	M	negative	2018	April	Gene Xpert			2	Rainy season
25	F	negative	2018	April	Gene Xpert			2	Rainy season
45	F	negative	2018	April	Gene Xpert			2	Rainy season
57	F	negative	2018	April	Gene Xpert			2	Rainy season
60	F	negative	2018	April	Gene Xpert			2	Rainy season
78	M	negative	2018	April	Gene Xpert			2	Rainy season
55	F	negative	2018	April	Gene Xpert			2	Rainy season
63	M	positive	2018	April	Gene Xpert	MEDIUM	Not Resistant	2	Rainy season
35	F	negative	2018	April	Gene Xpert			2	Rainy season
75	M	negative	2018	April	Gene Xpert			2	Rainy season
55	M	negative	2018	April	Gene Xpert			2	Rainy season
49	M	negative	2018	April	Gene Xpert			2	Rainy season
27	M	negative	2018	April	Gene Xpert			2	Rainy season
50	M	negative	2018	April	Gene Xpert			2	Rainy season
66	M	negative	2018	April	Gene Xpert			2	Rainy season
43	M	negative	2018	April	Gene Xpert			2	Rainy season
27	F	positive	2018	April	Gene Xpert	LOW	Not Resistant	2	Rainy season
34	F	negative	2018	August	Gene Xpert			3	Rainy season
63	F	negative	2018	August	Gene Xpert			3	Rainy season
60	F	negative	2018	August	Gene Xpert			3	Rainy season
35	F	negative	2018	August	Gene Xpert			3	Rainy season
36	M	negative	2018	April	Gene Xpert			2	Rainy season
40	M	negative	2018	April	Gene Xpert			2	Rainy season
35	M	positive	2018	April	Gene Xpert	HIGH	Not Resistant	2	Rainy season
72	M	negative	2018	April	Gene Xpert			2	Rainy season
24	F	positive	2018	April	Gene Xpert	LOW	Not Resistant	2	Rainy season
23	F	negative	2018	April	Gene Xpert			2	Rainy season
25	M	negative	2018	April	Gene Xpert			2	Rainy season
51	M	positive	2018	April	Gene Xpert	LOW	Not Resistant	2	Rainy season
53	M	negative	2018	April	Gene Xpert			2	Rainy season
34	M	negative	2018	April	Gene Xpert			2	Rainy season
44	M	positive	2018	April	Gene Xpert	LOW	RESISTANT	2	Rainy season
24	F	positive	2018	April	Gene Xpert	LOW	Not Resistant	2	Rainy season
43	F	positive	2018	April	Gene Xpert	LOW	Not Resistant	2	Rainy season
43	M	negative	2018	April	Gene Xpert			2	Rainy season
70	M	negative	2018	April	Gene Xpert			2	Rainy season
38	M	negative	2018	April	Gene Xpert			2	Rainy season
30	F	negative	2018	April	Gene Xpert			2	Rainy season
51	F	negative	2018	April	Gene Xpert			2	Rainy season
60	F	negative	2018	April	Gene Xpert			2	Rainy season
24	M	negative	2018	April	Gene Xpert			2	Rainy season
49	M	negative	2018	April	Gene Xpert			2	Rainy season
37	F	negative	2018	April	Gene Xpert			2	Rainy season
39	M	negative	2018	April	Gene Xpert			2	Rainy season
7	M	negative	2018	April	Gene Xpert			2	Rainy season
66	F	negative	2018	April	Gene Xpert			2	Rainy season
54	M	negative	2018	April	Gene Xpert			2	Rainy season
37	M	negative	2018	May	Gene Xpert			2	Rainy season
24	F	negative	2018	May	Gene Xpert			2	Rainy season
51	F	positive	2018	May	Gene Xpert	LOW	Not Resistant	2	Rainy season
60	F	negative	2018	May	Gene Xpert			2	Rainy season
27	M	negative	2018	May	Gene Xpert			2	Rainy season
11	M	negative	2018	May	Gene Xpert			2	Rainy season
55	F	negative	2018	May	Gene Xpert			2	Rainy season
62	M	negative	2018	May	Gene Xpert			2	Rainy season
34	M	negative	2018	May	Gene Xpert			2	Rainy season
45	F	negative	2018	May	Gene Xpert			2	Rainy season
31	F	negative	2018	May	Gene Xpert			2	Rainy season
21	F	negative	2018	May	Gene Xpert			2	Rainy season
57	M	negative	2018	May	Gene Xpert			2	Rainy season
40	F	negative	2018	May	Gene Xpert			2	Rainy season
54	F	positive	2018	May	Gene Xpert	LOW	RESISTANT	2	Rainy season
22	F	positive	2018	May	Gene Xpert	LOW	Not Resistant	2	Rainy season
49	F	negative	2018	May	Gene Xpert			2	Rainy season
50	F	negative	2018	May	Gene Xpert			2	Rainy season
36	F	negative	2018	May	Gene Xpert			2	Rainy season
44	F	negative	2018	May	Gene Xpert			2	Rainy season
30	F	negative	2018	May	Gene Xpert			2	Rainy season
23	F	negative	2018	May	Gene Xpert			2	Rainy season
38	F	negative	2018	May	Gene Xpert			2	Rainy season
41	M	negative	2018	May	Gene Xpert			2	Rainy season
32	F	negative	2018	May	Gene Xpert			2	Rainy season
44	F	negative	2018	May	Gene Xpert			2	Rainy season
77	M	positive	2018	May	Gene Xpert	LOW	Not Resistant	2	Rainy season
27	M	positive	2018	May	Gene Xpert	HIGH	Not Resistant	2	Rainy season
26	F	positive	2018	May	Gene Xpert	LOW	Not Resistant	2	Rainy season
25	F	negative	2018	May	Gene Xpert			2	Rainy season
21	F	negative	2018	May	Gene Xpert			2	Rainy season
74	F	negative	2018	May	Gene Xpert			2	Rainy season
80	F	negative	2018	May	Gene Xpert			2	Rainy season
36	M	negative	2018	May	Gene Xpert			2	Rainy season
66	M	negative	2018	May	Gene Xpert			2	Rainy season
43	M	negative	2018	May	Gene Xpert			2	Rainy season
70	M	negative	2018	May	Gene Xpert			2	Rainy season
56	F	negative	2018	May	Gene Xpert			2	Rainy season
60	F	negative	2018	May	Gene Xpert			2	Rainy season
30	F	negative	2018	May	Gene Xpert			2	Rainy season
43	M	negative	2018	May	Gene Xpert			2	Rainy season
51	F	negative	2018	May	Gene Xpert			2	Rainy season
67	F	negative	2018	May	Gene Xpert			2	Rainy season
57	M	negative	2018	May	Gene Xpert			2	Rainy season
53	F	negative	2018	May	Gene Xpert			2	Rainy season
25	F	negative	2018	May	Gene Xpert			2	Rainy season
43	M	negative	2018	May	Gene Xpert			2	Rainy season
61	M	negative	2018	May	Gene Xpert			2	Rainy season
55	F	negative	2018	May	Gene Xpert			2	Rainy season
38	F	negative	2018	May	Gene Xpert			2	Rainy season
82	M	negative	2018	May	Gene Xpert			2	Rainy season
47	M	negative	2018	May	Gene Xpert			2	Rainy season
73	F	positive	2018	May	Gene Xpert	LOW	Not Resistant	2	Rainy season
33	M	negative	2018	May	Gene Xpert			2	Rainy season
26	M	negative	2018	May	Gene Xpert			2	Rainy season
40	F	negative	2018	May	Gene Xpert			2	Rainy season
37	F	negative	2018	May	Gene Xpert			2	Rainy season
62	F	negative	2018	May	Gene Xpert			2	Rainy season
45	F	negative	2018	May	Gene Xpert			2	Rainy season
37	F	negative	2018	May	Gene Xpert			2	Rainy season
58	F	negative	2018	May	Gene Xpert			2	Rainy season
45	F	negative	2018	May	Gene Xpert			2	Rainy season
48	F	negative	2018	May	Gene Xpert			2	Rainy season
30	F	negative	2018	May	Gene Xpert			2	Rainy season
53	F	negative	2018	May	Gene Xpert			2	Rainy season
55	F	negative	2018	May	Gene Xpert			2	Rainy season
23	F	negative	2018	May	Gene Xpert			2	Rainy season
85	F	negative	2018	May	Gene Xpert			2	Rainy season
51	M	negative	2018	May	Gene Xpert			2	Rainy season
67	F	negative	2018	May	Gene Xpert			2	Rainy season
60	F	negative	2018	May	Gene Xpert			2	Rainy season
[truncated: 3,129 more rows]
